# Supplementary material for: Benefits of colorectal cancer screening using fecal immunochemical testing with varying positivity thresholds by age and sex
Source: J Natl Cancer Inst. 2025 Jun 23;117(11):2219–28. doi: 10.1093/jnci/djaf149 (PMC12597507; doi:10.1093/jnci/djaf149)
Supplement: djaf149_Supplementary_Data [file djaf149_supplementary_data.zip]

Archive with 3 entries (3 files):
- fit_psa_manuscript_supplementary_materials_clean.pdf
- Large File - Supplementary Table 8.xlsx
- Large File - Supplementary Table 9.xlsx
