# Supplementary material for: Benefits of colorectal cancer screening using fecal immunochemical testing with varying positivity thresholds by age and sex
Source: J Natl Cancer Inst. 2025 Jun 23;117(11):2219–28. doi: 10.1093/jnci/djaf149 (PMC12597507; doi:10.1093/jnci/djaf149)
Supplement: djaf149_Supplementary_Data [file djaf149_supplementary_data.zip › Large File - Supplementary Table 8.xlsx]

## Sheet: Large File - Supplementary Tabl
	comparison	model	sex	thresholds	incremental_crc_cases_per1000	incremental_crc_deaths_per1000	incremental_colonoscopies_per1000	qalyg_per1000	incremental_costs_in_thousands
1	Outcomes vs No Screening	MISCAN	female	No Screening	0	0	0	0	0
2	Outcomes vs No Screening	MISCAN	female	FIT-50/50/50	-31.1	-21.5	1332	80	299
3	Outcomes vs No Screening	MISCAN	female	FIT-50/50/40	-31.6	-21.7	1356	80	300
4	Outcomes vs No Screening	MISCAN	female	FIT-50/50/30	-32.2	-22	1396	81	308
5	Outcomes vs No Screening	MISCAN	female	FIT-50/50/20	-33.3	-22.4	1466	81	316
6	Outcomes vs No Screening	MISCAN	female	FIT-50/50/10	-35.7	-23.2	1619	83	338
7	Outcomes vs No Screening	MISCAN	female	FIT-50/40/50	-31.8	-21.7	1371	80	301
8	Outcomes vs No Screening	MISCAN	female	FIT-50/40/40	-32.1	-21.9	1396	81	302
9	Outcomes vs No Screening	MISCAN	female	FIT-50/40/30	-32.8	-22.1	1434	81	308
10	Outcomes vs No Screening	MISCAN	female	FIT-50/40/20	-33.9	-22.5	1501	82	312
11	Outcomes vs No Screening	MISCAN	female	FIT-50/40/10	-36	-23.2	1648	83	341
12	Outcomes vs No Screening	MISCAN	female	FIT-50/30/50	-32.7	-21.9	1433	81	304
13	Outcomes vs No Screening	MISCAN	female	FIT-50/30/40	-33.1	-22.1	1456	81	306
14	Outcomes vs No Screening	MISCAN	female	FIT-50/30/30	-33.7	-22.3	1491	82	308
15	Outcomes vs No Screening	MISCAN	female	FIT-50/30/20	-34.6	-22.7	1554	82	318
16	Outcomes vs No Screening	MISCAN	female	FIT-50/30/10	-36.6	-23.3	1694	84	347
17	Outcomes vs No Screening	MISCAN	female	FIT-50/20/50	-34.2	-22.3	1538	82	316
18	Outcomes vs No Screening	MISCAN	female	FIT-50/20/40	-34.4	-22.4	1558	82	320
19	Outcomes vs No Screening	MISCAN	female	FIT-50/20/30	-34.9	-22.6	1590	83	324
20	Outcomes vs No Screening	MISCAN	female	FIT-50/20/20	-35.8	-22.9	1648	83	333
21	Outcomes vs No Screening	MISCAN	female	FIT-50/20/10	-37.6	-23.5	1774	84	359
22	Outcomes vs No Screening	MISCAN	female	FIT-50/10/50	-36.9	-23	1754	84	357
23	Outcomes vs No Screening	MISCAN	female	FIT-50/10/40	-37.1	-23	1771	84	357
24	Outcomes vs No Screening	MISCAN	female	FIT-50/10/30	-37.5	-23.1	1797	84	364
25	Outcomes vs No Screening	MISCAN	female	FIT-50/10/20	-38.1	-23.4	1842	85	377
26	Outcomes vs No Screening	MISCAN	female	FIT-50/10/10	-39.3	-23.8	1944	86	401
27	Outcomes vs No Screening	MISCAN	female	FIT-40/50/50	-31.7	-21.6	1397	81	330
28	Outcomes vs No Screening	MISCAN	female	FIT-40/50/40	-32.1	-21.8	1422	81	334
29	Outcomes vs No Screening	MISCAN	female	FIT-40/50/30	-32.7	-22	1461	81	338
30	Outcomes vs No Screening	MISCAN	female	FIT-40/50/20	-33.8	-22.4	1530	82	351
31	Outcomes vs No Screening	MISCAN	female	FIT-40/50/10	-36	-23.2	1681	83	375
32	Outcomes vs No Screening	MISCAN	female	FIT-40/40/50	-32.2	-21.8	1436	81	334
33	Outcomes vs No Screening	MISCAN	female	FIT-40/40/40	-32.6	-22	1459	81	338
34	Outcomes vs No Screening	MISCAN	female	FIT-40/40/30	-33.3	-22.2	1497	82	337
35	Outcomes vs No Screening	MISCAN	female	FIT-40/40/20	-34.3	-22.6	1564	82	351
36	Outcomes vs No Screening	MISCAN	female	FIT-40/40/10	-36.5	-23.3	1710	84	367
37	Outcomes vs No Screening	MISCAN	female	FIT-40/30/50	-33.2	-22	1495	82	331
38	Outcomes vs No Screening	MISCAN	female	FIT-40/30/40	-33.5	-22.2	1518	82	338
39	Outcomes vs No Screening	MISCAN	female	FIT-40/30/30	-34.1	-22.4	1553	82	342
40	Outcomes vs No Screening	MISCAN	female	FIT-40/30/20	-35	-22.8	1616	83	348
41	Outcomes vs No Screening	MISCAN	female	FIT-40/30/10	-37.1	-23.5	1755	84	374
42	Outcomes vs No Screening	MISCAN	female	FIT-40/20/50	-34.6	-22.4	1598	83	346
43	Outcomes vs No Screening	MISCAN	female	FIT-40/20/40	-34.9	-22.5	1618	83	350
44	Outcomes vs No Screening	MISCAN	female	FIT-40/20/30	-35.4	-22.7	1650	83	357
45	Outcomes vs No Screening	MISCAN	female	FIT-40/20/20	-36.2	-23	1707	84	362
46	Outcomes vs No Screening	MISCAN	female	FIT-40/20/10	-37.9	-23.6	1832	85	390
47	Outcomes vs No Screening	MISCAN	female	FIT-40/10/50	-37.2	-23	1809	84	387
48	Outcomes vs No Screening	MISCAN	female	FIT-40/10/40	-37.4	-23.1	1825	85	391
49	Outcomes vs No Screening	MISCAN	female	FIT-40/10/30	-37.8	-23.2	1851	85	398
50	Outcomes vs No Screening	MISCAN	female	FIT-40/10/20	-38.4	-23.4	1896	85	405
51	Outcomes vs No Screening	MISCAN	female	FIT-40/10/10	-39.6	-23.8	1998	86	434
52	Outcomes vs No Screening	MISCAN	female	FIT-30/50/50	-32.5	-21.8	1495	81	375
53	Outcomes vs No Screening	MISCAN	female	FIT-30/50/40	-32.9	-22	1519	82	381
54	Outcomes vs No Screening	MISCAN	female	FIT-30/50/30	-33.5	-22.2	1558	82	382
55	Outcomes vs No Screening	MISCAN	female	FIT-30/50/20	-34.6	-22.6	1626	83	390
56	Outcomes vs No Screening	MISCAN	female	FIT-30/50/10	-36.7	-23.3	1774	84	420
57	Outcomes vs No Screening	MISCAN	female	FIT-30/40/50	-33.1	-21.9	1532	82	376
58	Outcomes vs No Screening	MISCAN	female	FIT-30/40/40	-33.4	-22.1	1555	82	382
59	Outcomes vs No Screening	MISCAN	female	FIT-30/40/30	-34	-22.3	1592	83	387
60	Outcomes vs No Screening	MISCAN	female	FIT-30/40/20	-35.1	-22.7	1658	83	392
61	Outcomes vs No Screening	MISCAN	female	FIT-30/40/10	-37	-23.4	1801	84	424
62	Outcomes vs No Screening	MISCAN	female	FIT-30/30/50	-33.9	-22.2	1589	83	381
63	Outcomes vs No Screening	MISCAN	female	FIT-30/30/40	-34.2	-22.3	1611	83	386
64	Outcomes vs No Screening	MISCAN	female	FIT-30/30/30	-34.8	-22.6	1646	83	386
65	Outcomes vs No Screening	MISCAN	female	FIT-30/30/20	-35.7	-22.9	1708	84	401
66	Outcomes vs No Screening	MISCAN	female	FIT-30/30/10	-37.6	-23.5	1845	85	428
67	Outcomes vs No Screening	MISCAN	female	FIT-30/20/50	-35.2	-22.5	1687	84	394
68	Outcomes vs No Screening	MISCAN	female	FIT-30/20/40	-35.5	-22.6	1707	84	399
69	Outcomes vs No Screening	MISCAN	female	FIT-30/20/30	-36	-22.8	1739	84	403
70	Outcomes vs No Screening	MISCAN	female	FIT-30/20/20	-36.8	-23.1	1794	85	412
71	Outcomes vs No Screening	MISCAN	female	FIT-30/20/10	-38.5	-23.6	1918	86	437
72	Outcomes vs No Screening	MISCAN	female	FIT-30/10/50	-37.8	-23.1	1891	85	436
73	Outcomes vs No Screening	MISCAN	female	FIT-30/10/40	-37.9	-23.1	1907	85	441
74	Outcomes vs No Screening	MISCAN	female	FIT-30/10/30	-38.2	-23.3	1932	86	449
75	Outcomes vs No Screening	MISCAN	female	FIT-30/10/20	-38.8	-23.5	1977	86	461
76	Outcomes vs No Screening	MISCAN	female	FIT-30/10/10	-40	-23.9	2078	87	488
77	Outcomes vs No Screening	MISCAN	female	FIT-20/50/50	-33.8	-22	1658	83	467
78	Outcomes vs No Screening	MISCAN	female	FIT-20/50/40	-34.1	-22.2	1682	83	468
79	Outcomes vs No Screening	MISCAN	female	FIT-20/50/30	-34.6	-22.4	1719	83	475
80	Outcomes vs No Screening	MISCAN	female	FIT-20/50/20	-35.7	-22.7	1785	84	488
81	Outcomes vs No Screening	MISCAN	female	FIT-20/50/10	-37.7	-23.4	1929	85	512
82	Outcomes vs No Screening	MISCAN	female	FIT-20/40/50	-34.2	-22.1	1693	83	470
83	Outcomes vs No Screening	MISCAN	female	FIT-20/40/40	-34.6	-22.3	1715	83	471
84	Outcomes vs No Screening	MISCAN	female	FIT-20/40/30	-35.2	-22.5	1752	84	474
85	Outcomes vs No Screening	MISCAN	female	FIT-20/40/20	-36.1	-22.9	1814	84	486
86	Outcomes vs No Screening	MISCAN	female	FIT-20/40/10	-38	-23.5	1955	85	515
87	Outcomes vs No Screening	MISCAN	female	FIT-20/30/50	-34.9	-22.4	1745	84	476
88	Outcomes vs No Screening	MISCAN	female	FIT-20/30/40	-35.3	-22.5	1767	84	477
89	Outcomes vs No Screening	MISCAN	female	FIT-20/30/30	-35.8	-22.7	1801	84	485
90	Outcomes vs No Screening	MISCAN	female	FIT-20/30/20	-36.7	-23	1861	85	492
91	Outcomes vs No Screening	MISCAN	female	FIT-20/30/10	-38.5	-23.6	1995	86	519
92	Outcomes vs No Screening	MISCAN	female	FIT-20/20/50	-36.1	-22.6	1837	85	488
93	Outcomes vs No Screening	MISCAN	female	FIT-20/20/40	-36.5	-22.8	1857	85	488
94	Outcomes vs No Screening	MISCAN	female	FIT-20/20/30	-36.9	-22.9	1888	85	496
95	Outcomes vs No Screening	MISCAN	female	FIT-20/20/20	-37.7	-23.3	1943	86	504
96	Outcomes vs No Screening	MISCAN	female	FIT-20/20/10	-39.3	-23.8	2064	86	534
97	Outcomes vs No Screening	MISCAN	female	FIT-20/10/50	-38.4	-23.2	2029	86	530
98	Outcomes vs No Screening	MISCAN	female	FIT-20/10/40	-38.6	-23.2	2045	86	535
99	Outcomes vs No Screening	MISCAN	female	FIT-20/10/30	-38.9	-23.4	2070	86	540
100	Outcomes vs No Screening	MISCAN	female	FIT-20/10/20	-39.5	-23.6	2114	87	552
101	Outcomes vs No Screening	MISCAN	female	FIT-20/10/10	-40.6	-24	2213	87	576
102	Outcomes vs No Screening	MISCAN	female	FIT-10/50/50	-35.8	-22.3	1985	84	677
103	Outcomes vs No Screening	MISCAN	female	FIT-10/50/40	-36.2	-22.5	2008	84	683
104	Outcomes vs No Screening	MISCAN	female	FIT-10/50/30	-36.7	-22.7	2043	85	689
105	Outcomes vs No Screening	MISCAN	female	FIT-10/50/20	-37.6	-23	2104	85	699
106	Outcomes vs No Screening	MISCAN	female	FIT-10/50/10	-39.3	-23.6	2242	86	730
107	Outcomes vs No Screening	MISCAN	female	FIT-10/40/50	-36.2	-22.4	2015	84	682
108	Outcomes vs No Screening	MISCAN	female	FIT-10/40/40	-36.6	-22.6	2037	85	683
109	Outcomes vs No Screening	MISCAN	female	FIT-10/40/30	-37.1	-22.8	2071	85	689
110	Outcomes vs No Screening	MISCAN	female	FIT-10/40/20	-37.9	-23.1	2131	85	703
111	Outcomes vs No Screening	MISCAN	female	FIT-10/40/10	-39.6	-23.6	2264	86	732
112	Outcomes vs No Screening	MISCAN	female	FIT-10/30/50	-36.8	-22.6	2061	85	691
113	Outcomes vs No Screening	MISCAN	female	FIT-10/30/40	-37.1	-22.7	2082	85	694
114	Outcomes vs No Screening	MISCAN	female	FIT-10/30/30	-37.6	-22.9	2113	85	697
115	Outcomes vs No Screening	MISCAN	female	FIT-10/30/20	-38.4	-23.2	2172	86	709
116	Outcomes vs No Screening	MISCAN	female	FIT-10/30/10	-39.9	-23.7	2298	87	742
117	Outcomes vs No Screening	MISCAN	female	FIT-10/20/50	-37.8	-22.8	2141	85	705
118	Outcomes vs No Screening	MISCAN	female	FIT-10/20/40	-38	-22.9	2160	86	709
119	Outcomes vs No Screening	MISCAN	female	FIT-10/20/30	-38.4	-23.1	2189	86	718
120	Outcomes vs No Screening	MISCAN	female	FIT-10/20/20	-39.1	-23.4	2242	86	730
121	Outcomes vs No Screening	MISCAN	female	FIT-10/20/10	-40.6	-23.9	2358	87	754
122	Outcomes vs No Screening	MISCAN	female	FIT-10/10/50	-39.6	-23.2	2309	86	753
123	Outcomes vs No Screening	MISCAN	female	FIT-10/10/40	-39.8	-23.3	2325	87	757
124	Outcomes vs No Screening	MISCAN	female	FIT-10/10/30	-40.1	-23.5	2349	87	761
125	Outcomes vs No Screening	MISCAN	female	FIT-10/10/20	-40.6	-23.6	2392	87	773
126	Outcomes vs No Screening	MISCAN	female	FIT-10/10/10	-41.6	-24	2488	88	800
127	Outcomes vs No Screening	MISCAN	male	No Screening	0	0	0	0	0
128	Outcomes vs No Screening	MISCAN	male	FIT-50/50/50	-34.5	-24.1	1547	90	282
129	Outcomes vs No Screening	MISCAN	male	FIT-50/50/40	-34.9	-24.3	1572	90	291
130	Outcomes vs No Screening	MISCAN	male	FIT-50/50/30	-35.7	-24.6	1611	91	289
131	Outcomes vs No Screening	MISCAN	male	FIT-50/50/20	-36.8	-24.9	1674	91	296
132	Outcomes vs No Screening	MISCAN	male	FIT-50/50/10	-38.9	-25.6	1803	93	313
133	Outcomes vs No Screening	MISCAN	male	FIT-50/40/50	-35.2	-24.2	1591	91	284
134	Outcomes vs No Screening	MISCAN	male	FIT-50/40/40	-35.7	-24.5	1614	91	283
135	Outcomes vs No Screening	MISCAN	male	FIT-50/40/30	-36.3	-24.7	1650	91	291
136	Outcomes vs No Screening	MISCAN	male	FIT-50/40/20	-37.4	-25.1	1711	92	294
137	Outcomes vs No Screening	MISCAN	male	FIT-50/40/10	-39.4	-25.7	1834	93	310
138	Outcomes vs No Screening	MISCAN	male	FIT-50/30/50	-36.2	-24.5	1654	91	283
139	Outcomes vs No Screening	MISCAN	male	FIT-50/30/40	-36.7	-24.7	1677	92	283
140	Outcomes vs No Screening	MISCAN	male	FIT-50/30/30	-37.3	-24.9	1710	92	283
141	Outcomes vs No Screening	MISCAN	male	FIT-50/30/20	-38.3	-25.2	1766	93	291
142	Outcomes vs No Screening	MISCAN	male	FIT-50/30/10	-40.1	-25.8	1881	94	310
143	Outcomes vs No Screening	MISCAN	male	FIT-50/20/50	-37.9	-24.9	1758	93	290
144	Outcomes vs No Screening	MISCAN	male	FIT-50/20/40	-38.2	-25	1777	93	292
145	Outcomes vs No Screening	MISCAN	male	FIT-50/20/30	-38.7	-25.2	1806	93	294
146	Outcomes vs No Screening	MISCAN	male	FIT-50/20/20	-39.6	-25.5	1856	94	299
147	Outcomes vs No Screening	MISCAN	male	FIT-50/20/10	-41.2	-26	1959	94	317
148	Outcomes vs No Screening	MISCAN	male	FIT-50/10/50	-40.8	-25.4	1955	94	317
149	Outcomes vs No Screening	MISCAN	male	FIT-50/10/40	-41	-25.5	1971	95	316
150	Outcomes vs No Screening	MISCAN	male	FIT-50/10/30	-41.4	-25.6	1993	95	321
151	Outcomes vs No Screening	MISCAN	male	FIT-50/10/20	-41.9	-25.8	2031	95	327
152	Outcomes vs No Screening	MISCAN	male	FIT-50/10/10	-43	-26.2	2113	96	344
153	Outcomes vs No Screening	MISCAN	male	FIT-40/50/50	-35.2	-24.2	1623	91	311
154	Outcomes vs No Screening	MISCAN	male	FIT-40/50/40	-35.6	-24.4	1648	91	318
155	Outcomes vs No Screening	MISCAN	male	FIT-40/50/30	-36.3	-24.6	1685	92	324
156	Outcomes vs No Screening	MISCAN	male	FIT-40/50/20	-37.4	-25	1747	92	328
157	Outcomes vs No Screening	MISCAN	male	FIT-40/50/10	-39.5	-25.7	1875	94	343
158	Outcomes vs No Screening	MISCAN	male	FIT-40/40/50	-35.9	-24.4	1665	91	316
159	Outcomes vs No Screening	MISCAN	male	FIT-40/40/40	-36.3	-24.6	1688	92	316
160	Outcomes vs No Screening	MISCAN	male	FIT-40/40/30	-36.9	-24.8	1723	92	321
161	Outcomes vs No Screening	MISCAN	male	FIT-40/40/20	-38.1	-25.1	1783	93	322
162	Outcomes vs No Screening	MISCAN	male	FIT-40/40/10	-40	-25.8	1904	94	341
163	Outcomes vs No Screening	MISCAN	male	FIT-40/30/50	-36.9	-24.6	1726	92	314
164	Outcomes vs No Screening	MISCAN	male	FIT-40/30/40	-37.2	-24.7	1747	92	322
165	Outcomes vs No Screening	MISCAN	male	FIT-40/30/30	-37.8	-25	1780	93	323
166	Outcomes vs No Screening	MISCAN	male	FIT-40/30/20	-38.8	-25.3	1835	93	328
167	Outcomes vs No Screening	MISCAN	male	FIT-40/30/10	-40.7	-25.9	1949	95	338
168	Outcomes vs No Screening	MISCAN	male	FIT-40/20/50	-38.6	-25	1827	93	320
169	Outcomes vs No Screening	MISCAN	male	FIT-40/20/40	-38.9	-25.1	1846	94	320
170	Outcomes vs No Screening	MISCAN	male	FIT-40/20/30	-39.4	-25.3	1874	94	323
171	Outcomes vs No Screening	MISCAN	male	FIT-40/20/20	-40.2	-25.6	1923	94	332
172	Outcomes vs No Screening	MISCAN	male	FIT-40/20/10	-41.7	-26	2024	95	343
173	Outcomes vs No Screening	MISCAN	male	FIT-40/10/50	-41.2	-25.5	2018	95	348
174	Outcomes vs No Screening	MISCAN	male	FIT-40/10/40	-41.4	-25.6	2033	95	350
175	Outcomes vs No Screening	MISCAN	male	FIT-40/10/30	-41.8	-25.7	2055	95	355
176	Outcomes vs No Screening	MISCAN	male	FIT-40/10/20	-42.3	-25.9	2093	96	362
177	Outcomes vs No Screening	MISCAN	male	FIT-40/10/10	-43.4	-26.2	2173	96	379
178	Outcomes vs No Screening	MISCAN	male	FIT-30/50/50	-36.1	-24.4	1732	92	370
179	Outcomes vs No Screening	MISCAN	male	FIT-30/50/40	-36.6	-24.5	1756	92	364
180	Outcomes vs No Screening	MISCAN	male	FIT-30/50/30	-37.2	-24.8	1793	93	372
181	Outcomes vs No Screening	MISCAN	male	FIT-30/50/20	-38.3	-25.1	1853	93	377
182	Outcomes vs No Screening	MISCAN	male	FIT-30/50/10	-40.3	-25.7	1977	94	396
183	Outcomes vs No Screening	MISCAN	male	FIT-30/40/50	-36.9	-24.6	1771	93	361
184	Outcomes vs No Screening	MISCAN	male	FIT-30/40/40	-37.2	-24.7	1795	93	367
185	Outcomes vs No Screening	MISCAN	male	FIT-30/40/30	-37.8	-24.9	1829	93	370
186	Outcomes vs No Screening	MISCAN	male	FIT-30/40/20	-38.8	-25.2	1888	94	375
187	Outcomes vs No Screening	MISCAN	male	FIT-30/40/10	-40.7	-25.9	2006	95	394
188	Outcomes vs No Screening	MISCAN	male	FIT-30/30/50	-37.8	-24.7	1829	93	366
189	Outcomes vs No Screening	MISCAN	male	FIT-30/30/40	-38.1	-24.9	1851	94	368
190	Outcomes vs No Screening	MISCAN	male	FIT-30/30/30	-38.7	-25.1	1883	94	368
191	Outcomes vs No Screening	MISCAN	male	FIT-30/30/20	-39.7	-25.4	1937	94	373
192	Outcomes vs No Screening	MISCAN	male	FIT-30/30/10	-41.4	-26	2048	95	393
193	Outcomes vs No Screening	MISCAN	male	FIT-30/20/50	-39.2	-25.1	1926	94	374
194	Outcomes vs No Screening	MISCAN	male	FIT-30/20/40	-39.5	-25.1	1944	94	377
195	Outcomes vs No Screening	MISCAN	male	FIT-30/20/30	-40.1	-25.4	1972	95	374
196	Outcomes vs No Screening	MISCAN	male	FIT-30/20/20	-40.9	-25.6	2021	95	380
197	Outcomes vs No Screening	MISCAN	male	FIT-30/20/10	-42.4	-26.2	2120	96	398
198	Outcomes vs No Screening	MISCAN	male	FIT-30/10/50	-41.8	-25.5	2108	96	398
199	Outcomes vs No Screening	MISCAN	male	FIT-30/10/40	-42	-25.6	2123	96	402
200	Outcomes vs No Screening	MISCAN	male	FIT-30/10/30	-42.3	-25.7	2144	96	413
201	Outcomes vs No Screening	MISCAN	male	FIT-30/10/20	-42.9	-26	2182	96	414
202	Outcomes vs No Screening	MISCAN	male	FIT-30/10/10	-43.9	-26.3	2261	97	434
203	Outcomes vs No Screening	MISCAN	male	FIT-20/50/50	-37.6	-24.6	1907	93	456
204	Outcomes vs No Screening	MISCAN	male	FIT-20/50/40	-37.9	-24.7	1930	93	462
205	Outcomes vs No Screening	MISCAN	male	FIT-20/50/30	-38.6	-24.9	1965	94	464
206	Outcomes vs No Screening	MISCAN	male	FIT-20/50/20	-39.7	-25.3	2023	94	466
207	Outcomes vs No Screening	MISCAN	male	FIT-20/50/10	-41.5	-25.9	2142	95	483
208	Outcomes vs No Screening	MISCAN	male	FIT-20/40/50	-38.3	-24.7	1944	94	450
209	Outcomes vs No Screening	MISCAN	male	FIT-20/40/40	-38.6	-24.9	1965	94	453
210	Outcomes vs No Screening	MISCAN	male	FIT-20/40/30	-39.2	-25.1	1998	94	457
211	Outcomes vs No Screening	MISCAN	male	FIT-20/40/20	-40.2	-25.5	2054	95	460
212	Outcomes vs No Screening	MISCAN	male	FIT-20/40/10	-41.9	-25.9	2168	96	485
213	Outcomes vs No Screening	MISCAN	male	FIT-20/30/50	-39	-24.9	1996	94	464
214	Outcomes vs No Screening	MISCAN	male	FIT-20/30/40	-39.3	-25	2016	95	460
215	Outcomes vs No Screening	MISCAN	male	FIT-20/30/30	-39.9	-25.3	2047	95	462
216	Outcomes vs No Screening	MISCAN	male	FIT-20/30/20	-40.8	-25.6	2100	95	466
217	Outcomes vs No Screening	MISCAN	male	FIT-20/30/10	-42.4	-26.1	2207	96	485
218	Outcomes vs No Screening	MISCAN	male	FIT-20/20/50	-40.4	-25.2	2084	95	460
219	Outcomes vs No Screening	MISCAN	male	FIT-20/20/40	-40.7	-25.3	2103	95	463
220	Outcomes vs No Screening	MISCAN	male	FIT-20/20/30	-41.1	-25.5	2130	96	469
221	Outcomes vs No Screening	MISCAN	male	FIT-20/20/20	-41.8	-25.7	2176	96	476
222	Outcomes vs No Screening	MISCAN	male	FIT-20/20/10	-43.3	-26.2	2272	97	496
223	Outcomes vs No Screening	MISCAN	male	FIT-20/10/50	-42.6	-25.6	2254	96	493
224	Outcomes vs No Screening	MISCAN	male	FIT-20/10/40	-42.8	-25.7	2268	96	497
225	Outcomes vs No Screening	MISCAN	male	FIT-20/10/30	-43.1	-25.8	2289	97	500
226	Outcomes vs No Screening	MISCAN	male	FIT-20/10/20	-43.7	-26	2326	97	507
227	Outcomes vs No Screening	MISCAN	male	FIT-20/10/10	-44.6	-26.3	2403	97	531
228	Outcomes vs No Screening	MISCAN	male	FIT-10/50/50	-39.9	-24.9	2234	94	660
229	Outcomes vs No Screening	MISCAN	male	FIT-10/50/40	-40.3	-25	2256	95	664
230	Outcomes vs No Screening	MISCAN	male	FIT-10/50/30	-40.9	-25.2	2288	95	659
231	Outcomes vs No Screening	MISCAN	male	FIT-10/50/20	-41.6	-25.4	2342	95	678
232	Outcomes vs No Screening	MISCAN	male	FIT-10/50/10	-43.4	-26	2453	96	694
233	Outcomes vs No Screening	MISCAN	male	FIT-10/40/50	-40.4	-25	2264	95	659
234	Outcomes vs No Screening	MISCAN	male	FIT-10/40/40	-40.8	-25.1	2285	95	663
235	Outcomes vs No Screening	MISCAN	male	FIT-10/40/30	-41.3	-25.3	2316	96	668
236	Outcomes vs No Screening	MISCAN	male	FIT-10/40/20	-42	-25.5	2368	96	677
237	Outcomes vs No Screening	MISCAN	male	FIT-10/40/10	-43.6	-26.1	2475	97	698
238	Outcomes vs No Screening	MISCAN	male	FIT-10/30/50	-41.1	-25.1	2310	95	665
239	Outcomes vs No Screening	MISCAN	male	FIT-10/30/40	-41.4	-25.2	2329	96	671
240	Outcomes vs No Screening	MISCAN	male	FIT-10/30/30	-41.8	-25.4	2358	96	671
241	Outcomes vs No Screening	MISCAN	male	FIT-10/30/20	-42.6	-25.6	2407	96	682
242	Outcomes vs No Screening	MISCAN	male	FIT-10/30/10	-44	-26.1	2507	97	703
243	Outcomes vs No Screening	MISCAN	male	FIT-10/20/50	-42.1	-25.4	2384	96	673
244	Outcomes vs No Screening	MISCAN	male	FIT-10/20/40	-42.4	-25.5	2401	96	674
245	Outcomes vs No Screening	MISCAN	male	FIT-10/20/30	-42.8	-25.6	2427	97	680
246	Outcomes vs No Screening	MISCAN	male	FIT-10/20/20	-43.4	-25.8	2471	97	695
247	Outcomes vs No Screening	MISCAN	male	FIT-10/20/10	-44.7	-26.2	2563	97	709
248	Outcomes vs No Screening	MISCAN	male	FIT-10/10/50	-43.9	-25.7	2530	97	706
249	Outcomes vs No Screening	MISCAN	male	FIT-10/10/40	-44.1	-25.8	2544	97	711
250	Outcomes vs No Screening	MISCAN	male	FIT-10/10/30	-44.3	-25.8	2565	97	718
251	Outcomes vs No Screening	MISCAN	male	FIT-10/10/20	-44.9	-26.1	2600	98	720
252	Outcomes vs No Screening	MISCAN	male	FIT-10/10/10	-45.8	-26.4	2675	98	740
253	Outcomes vs No Screening	SimCRC	female	No Screening	0	0	0	0	0
254	Outcomes vs No Screening	SimCRC	female	FIT-50/50/50	-48.3	-24.7	1215	100	-800
255	Outcomes vs No Screening	SimCRC	female	FIT-50/50/40	-48.6	-24.8	1238	100	-793
256	Outcomes vs No Screening	SimCRC	female	FIT-50/50/30	-49	-24.9	1274	101	-782
257	Outcomes vs No Screening	SimCRC	female	FIT-50/50/20	-49.8	-25.2	1341	101	-761
258	Outcomes vs No Screening	SimCRC	female	FIT-50/50/10	-51.6	-25.8	1494	102	-711
259	Outcomes vs No Screening	SimCRC	female	FIT-50/40/50	-48.7	-24.8	1250	101	-792
260	Outcomes vs No Screening	SimCRC	female	FIT-50/40/40	-49	-24.9	1272	101	-785
261	Outcomes vs No Screening	SimCRC	female	FIT-50/40/30	-49.4	-25	1307	101	-774
262	Outcomes vs No Screening	SimCRC	female	FIT-50/40/20	-50.2	-25.3	1372	101	-754
263	Outcomes vs No Screening	SimCRC	female	FIT-50/40/10	-51.9	-25.8	1521	102	-705
264	Outcomes vs No Screening	SimCRC	female	FIT-50/30/50	-49.4	-24.9	1304	101	-779
265	Outcomes vs No Screening	SimCRC	female	FIT-50/30/40	-49.6	-25	1325	101	-772
266	Outcomes vs No Screening	SimCRC	female	FIT-50/30/30	-50	-25.2	1359	101	-762
267	Outcomes vs No Screening	SimCRC	female	FIT-50/30/20	-50.7	-25.4	1420	102	-742
268	Outcomes vs No Screening	SimCRC	female	FIT-50/30/10	-52.4	-25.9	1562	102	-695
269	Outcomes vs No Screening	SimCRC	female	FIT-50/20/50	-50.5	-25.2	1399	102	-753
270	Outcomes vs No Screening	SimCRC	female	FIT-50/20/40	-50.7	-25.3	1418	102	-747
271	Outcomes vs No Screening	SimCRC	female	FIT-50/20/30	-51	-25.4	1450	102	-737
272	Outcomes vs No Screening	SimCRC	female	FIT-50/20/20	-51.7	-25.6	1506	102	-718
273	Outcomes vs No Screening	SimCRC	female	FIT-50/20/10	-53.2	-26.1	1637	103	-674
274	Outcomes vs No Screening	SimCRC	female	FIT-50/10/50	-52.7	-25.7	1604	103	-689
275	Outcomes vs No Screening	SimCRC	female	FIT-50/10/40	-52.9	-25.7	1620	103	-683
276	Outcomes vs No Screening	SimCRC	female	FIT-50/10/30	-53.1	-25.8	1646	103	-674
277	Outcomes vs No Screening	SimCRC	female	FIT-50/10/20	-53.6	-26	1693	103	-657
278	Outcomes vs No Screening	SimCRC	female	FIT-50/10/10	-54.8	-26.4	1803	103	-617
279	Outcomes vs No Screening	SimCRC	female	FIT-40/50/50	-48.9	-24.8	1273	101	-785
280	Outcomes vs No Screening	SimCRC	female	FIT-40/50/40	-49.2	-24.9	1296	101	-777
281	Outcomes vs No Screening	SimCRC	female	FIT-40/50/30	-49.6	-25.1	1332	101	-766
282	Outcomes vs No Screening	SimCRC	female	FIT-40/50/20	-50.4	-25.3	1398	102	-745
283	Outcomes vs No Screening	SimCRC	female	FIT-40/50/10	-52.2	-25.9	1550	103	-694
284	Outcomes vs No Screening	SimCRC	female	FIT-40/40/50	-49.3	-24.9	1307	101	-776
285	Outcomes vs No Screening	SimCRC	female	FIT-40/40/40	-49.6	-25	1329	101	-769
286	Outcomes vs No Screening	SimCRC	female	FIT-40/40/30	-50	-25.2	1364	102	-758
287	Outcomes vs No Screening	SimCRC	female	FIT-40/40/20	-50.8	-25.4	1429	102	-737
288	Outcomes vs No Screening	SimCRC	female	FIT-40/40/10	-52.5	-25.9	1577	103	-688
289	Outcomes vs No Screening	SimCRC	female	FIT-40/30/50	-49.9	-25.1	1360	102	-763
290	Outcomes vs No Screening	SimCRC	female	FIT-40/30/40	-50.2	-25.2	1381	102	-756
291	Outcomes vs No Screening	SimCRC	female	FIT-40/30/30	-50.6	-25.3	1415	102	-746
292	Outcomes vs No Screening	SimCRC	female	FIT-40/30/20	-51.3	-25.5	1476	102	-725
293	Outcomes vs No Screening	SimCRC	female	FIT-40/30/10	-52.9	-26	1618	103	-678
294	Outcomes vs No Screening	SimCRC	female	FIT-40/20/50	-51	-25.3	1454	102	-737
295	Outcomes vs No Screening	SimCRC	female	FIT-40/20/40	-51.2	-25.4	1473	102	-731
296	Outcomes vs No Screening	SimCRC	female	FIT-40/20/30	-51.6	-25.5	1504	103	-721
297	Outcomes vs No Screening	SimCRC	female	FIT-40/20/20	-52.2	-25.7	1560	103	-701
298	Outcomes vs No Screening	SimCRC	female	FIT-40/20/10	-53.7	-26.2	1691	103	-657
299	Outcomes vs No Screening	SimCRC	female	FIT-40/10/50	-53.2	-25.8	1655	103	-673
300	Outcomes vs No Screening	SimCRC	female	FIT-40/10/40	-53.3	-25.8	1671	103	-667
301	Outcomes vs No Screening	SimCRC	female	FIT-40/10/30	-53.6	-25.9	1696	103	-658
302	Outcomes vs No Screening	SimCRC	female	FIT-40/10/20	-54.1	-26.1	1743	104	-641
303	Outcomes vs No Screening	SimCRC	female	FIT-40/10/10	-55.2	-26.5	1853	104	-601
304	Outcomes vs No Screening	SimCRC	female	FIT-30/50/50	-49.8	-25	1360	102	-754
305	Outcomes vs No Screening	SimCRC	female	FIT-30/50/40	-50	-25.1	1382	102	-746
306	Outcomes vs No Screening	SimCRC	female	FIT-30/50/30	-50.5	-25.2	1419	102	-735
307	Outcomes vs No Screening	SimCRC	female	FIT-30/50/20	-51.2	-25.5	1484	103	-713
308	Outcomes vs No Screening	SimCRC	female	FIT-30/50/10	-53	-26	1635	104	-663
309	Outcomes vs No Screening	SimCRC	female	FIT-30/40/50	-50.2	-25.1	1393	102	-746
310	Outcomes vs No Screening	SimCRC	female	FIT-30/40/40	-50.4	-25.2	1415	102	-738
311	Outcomes vs No Screening	SimCRC	female	FIT-30/40/30	-50.8	-25.3	1450	103	-727
312	Outcomes vs No Screening	SimCRC	female	FIT-30/40/20	-51.6	-25.6	1514	103	-706
313	Outcomes vs No Screening	SimCRC	female	FIT-30/40/10	-53.2	-26.1	1660	104	-657
314	Outcomes vs No Screening	SimCRC	female	FIT-30/30/50	-50.7	-25.2	1444	103	-732
315	Outcomes vs No Screening	SimCRC	female	FIT-30/30/40	-51	-25.3	1465	103	-725
316	Outcomes vs No Screening	SimCRC	female	FIT-30/30/30	-51.4	-25.4	1499	103	-714
317	Outcomes vs No Screening	SimCRC	female	FIT-30/30/20	-52	-25.7	1560	103	-694
318	Outcomes vs No Screening	SimCRC	female	FIT-30/30/10	-53.6	-26.2	1700	104	-646
319	Outcomes vs No Screening	SimCRC	female	FIT-30/20/50	-51.7	-25.4	1535	103	-706
320	Outcomes vs No Screening	SimCRC	female	FIT-30/20/40	-51.9	-25.5	1554	103	-699
321	Outcomes vs No Screening	SimCRC	female	FIT-30/20/30	-52.3	-25.6	1585	103	-689
322	Outcomes vs No Screening	SimCRC	female	FIT-30/20/20	-52.9	-25.9	1641	104	-670
323	Outcomes vs No Screening	SimCRC	female	FIT-30/20/10	-54.4	-26.3	1771	104	-625
324	Outcomes vs No Screening	SimCRC	female	FIT-30/10/50	-53.8	-25.9	1731	104	-641
325	Outcomes vs No Screening	SimCRC	female	FIT-30/10/40	-53.9	-25.9	1747	104	-635
326	Outcomes vs No Screening	SimCRC	female	FIT-30/10/30	-54.2	-26	1772	104	-626
327	Outcomes vs No Screening	SimCRC	female	FIT-30/10/20	-54.7	-26.2	1819	105	-608
328	Outcomes vs No Screening	SimCRC	female	FIT-30/10/10	-55.8	-26.6	1928	105	-568
329	Outcomes vs No Screening	SimCRC	female	FIT-20/50/50	-51.1	-25.2	1507	103	-692
330	Outcomes vs No Screening	SimCRC	female	FIT-20/50/40	-51.4	-25.3	1530	104	-684
331	Outcomes vs No Screening	SimCRC	female	FIT-20/50/30	-51.8	-25.5	1565	104	-673
332	Outcomes vs No Screening	SimCRC	female	FIT-20/50/20	-52.5	-25.7	1630	104	-651
333	Outcomes vs No Screening	SimCRC	female	FIT-20/50/10	-54.2	-26.2	1779	105	-600
334	Outcomes vs No Screening	SimCRC	female	FIT-20/40/50	-51.5	-25.3	1539	104	-683
335	Outcomes vs No Screening	SimCRC	female	FIT-20/40/40	-51.7	-25.4	1560	104	-676
336	Outcomes vs No Screening	SimCRC	female	FIT-20/40/30	-52.1	-25.5	1595	104	-665
337	Outcomes vs No Screening	SimCRC	female	FIT-20/40/20	-52.8	-25.8	1658	104	-643
338	Outcomes vs No Screening	SimCRC	female	FIT-20/40/10	-54.4	-26.3	1803	105	-593
339	Outcomes vs No Screening	SimCRC	female	FIT-20/30/50	-52	-25.4	1587	104	-670
340	Outcomes vs No Screening	SimCRC	female	FIT-20/30/40	-52.2	-25.5	1608	104	-663
341	Outcomes vs No Screening	SimCRC	female	FIT-20/30/30	-52.6	-25.7	1641	104	-652
342	Outcomes vs No Screening	SimCRC	female	FIT-20/30/20	-53.2	-25.9	1701	105	-631
343	Outcomes vs No Screening	SimCRC	female	FIT-20/30/10	-54.8	-26.4	1840	105	-583
344	Outcomes vs No Screening	SimCRC	female	FIT-20/20/50	-52.9	-25.6	1674	104	-643
345	Outcomes vs No Screening	SimCRC	female	FIT-20/20/40	-53.1	-25.7	1693	105	-636
346	Outcomes vs No Screening	SimCRC	female	FIT-20/20/30	-53.4	-25.8	1723	105	-626
347	Outcomes vs No Screening	SimCRC	female	FIT-20/20/20	-54	-26	1779	105	-606
348	Outcomes vs No Screening	SimCRC	female	FIT-20/20/10	-55.4	-26.5	1907	106	-561
349	Outcomes vs No Screening	SimCRC	female	FIT-20/10/50	-54.8	-26.1	1860	105	-578
350	Outcomes vs No Screening	SimCRC	female	FIT-20/10/40	-54.9	-26.1	1876	105	-572
351	Outcomes vs No Screening	SimCRC	female	FIT-20/10/30	-55.2	-26.2	1902	106	-563
352	Outcomes vs No Screening	SimCRC	female	FIT-20/10/20	-55.7	-26.4	1948	106	-545
353	Outcomes vs No Screening	SimCRC	female	FIT-20/10/10	-56.8	-26.7	2056	106	-505
354	Outcomes vs No Screening	SimCRC	female	FIT-10/50/50	-53.6	-25.6	1813	106	-533
355	Outcomes vs No Screening	SimCRC	female	FIT-10/50/40	-53.8	-25.7	1834	106	-526
356	Outcomes vs No Screening	SimCRC	female	FIT-10/50/30	-54.2	-25.9	1869	106	-514
357	Outcomes vs No Screening	SimCRC	female	FIT-10/50/20	-54.8	-26.1	1932	106	-491
358	Outcomes vs No Screening	SimCRC	female	FIT-10/50/10	-56.4	-26.6	2077	107	-439
359	Outcomes vs No Screening	SimCRC	female	FIT-10/40/50	-53.9	-25.7	1841	106	-525
360	Outcomes vs No Screening	SimCRC	female	FIT-10/40/40	-54.1	-25.8	1862	106	-517
361	Outcomes vs No Screening	SimCRC	female	FIT-10/40/30	-54.4	-25.9	1896	106	-506
362	Outcomes vs No Screening	SimCRC	female	FIT-10/40/20	-55.1	-26.2	1957	106	-483
363	Outcomes vs No Screening	SimCRC	female	FIT-10/40/10	-56.6	-26.6	2098	107	-432
364	Outcomes vs No Screening	SimCRC	female	FIT-10/30/50	-54.3	-25.8	1884	106	-510
365	Outcomes vs No Screening	SimCRC	female	FIT-10/30/40	-54.5	-25.9	1905	106	-503
366	Outcomes vs No Screening	SimCRC	female	FIT-10/30/30	-54.8	-26	1937	106	-492
367	Outcomes vs No Screening	SimCRC	female	FIT-10/30/20	-55.5	-26.2	1996	106	-470
368	Outcomes vs No Screening	SimCRC	female	FIT-10/30/10	-56.9	-26.7	2131	107	-421
369	Outcomes vs No Screening	SimCRC	female	FIT-10/20/50	-55.1	-26	1962	106	-484
370	Outcomes vs No Screening	SimCRC	female	FIT-10/20/40	-55.2	-26.1	1981	106	-477
371	Outcomes vs No Screening	SimCRC	female	FIT-10/20/30	-55.5	-26.2	2011	107	-466
372	Outcomes vs No Screening	SimCRC	female	FIT-10/20/20	-56.1	-26.4	2065	107	-446
373	Outcomes vs No Screening	SimCRC	female	FIT-10/20/10	-57.4	-26.8	2191	107	-399
374	Outcomes vs No Screening	SimCRC	female	FIT-10/10/50	-56.6	-26.3	2132	107	-419
375	Outcomes vs No Screening	SimCRC	female	FIT-10/10/40	-56.8	-26.4	2147	107	-413
376	Outcomes vs No Screening	SimCRC	female	FIT-10/10/30	-57	-26.5	2172	107	-404
377	Outcomes vs No Screening	SimCRC	female	FIT-10/10/20	-57.4	-26.6	2218	107	-386
378	Outcomes vs No Screening	SimCRC	female	FIT-10/10/10	-58.5	-27	2324	108	-345
379	Outcomes vs No Screening	SimCRC	male	No Screening	0	0	0	0	0
380	Outcomes vs No Screening	SimCRC	male	FIT-50/50/50	-59.8	-30.3	1436	117	-1200
381	Outcomes vs No Screening	SimCRC	male	FIT-50/50/40	-60.2	-30.4	1460	118	-1194
382	Outcomes vs No Screening	SimCRC	male	FIT-50/50/30	-60.7	-30.6	1496	118	-1185
383	Outcomes vs No Screening	SimCRC	male	FIT-50/50/20	-61.6	-30.9	1560	118	-1167
384	Outcomes vs No Screening	SimCRC	male	FIT-50/50/10	-63.4	-31.5	1697	119	-1126
385	Outcomes vs No Screening	SimCRC	male	FIT-50/40/50	-60.3	-30.4	1473	118	-1193
386	Outcomes vs No Screening	SimCRC	male	FIT-50/40/40	-60.7	-30.5	1495	118	-1187
387	Outcomes vs No Screening	SimCRC	male	FIT-50/40/30	-61.2	-30.7	1531	118	-1179
388	Outcomes vs No Screening	SimCRC	male	FIT-50/40/20	-62	-31	1592	119	-1161
389	Outcomes vs No Screening	SimCRC	male	FIT-50/40/10	-63.8	-31.6	1724	119	-1120
390	Outcomes vs No Screening	SimCRC	male	FIT-50/30/50	-61	-30.6	1529	118	-1180
391	Outcomes vs No Screening	SimCRC	male	FIT-50/30/40	-61.3	-30.7	1550	118	-1175
392	Outcomes vs No Screening	SimCRC	male	FIT-50/30/30	-61.8	-30.9	1584	119	-1166
393	Outcomes vs No Screening	SimCRC	male	FIT-50/30/20	-62.6	-31.1	1642	119	-1150
394	Outcomes vs No Screening	SimCRC	male	FIT-50/30/10	-64.2	-31.7	1767	120	-1111
395	Outcomes vs No Screening	SimCRC	male	FIT-50/20/50	-62.2	-30.8	1625	119	-1153
396	Outcomes vs No Screening	SimCRC	male	FIT-50/20/40	-62.4	-30.9	1644	119	-1148
397	Outcomes vs No Screening	SimCRC	male	FIT-50/20/30	-62.9	-31.1	1674	119	-1140
398	Outcomes vs No Screening	SimCRC	male	FIT-50/20/20	-63.6	-31.3	1727	119	-1124
399	Outcomes vs No Screening	SimCRC	male	FIT-50/20/10	-65	-31.8	1841	120	-1087
400	Outcomes vs No Screening	SimCRC	male	FIT-50/10/50	-64.3	-31.3	1818	120	-1085
401	Outcomes vs No Screening	SimCRC	male	FIT-50/10/40	-64.5	-31.3	1833	120	-1080
402	Outcomes vs No Screening	SimCRC	male	FIT-50/10/30	-64.8	-31.5	1858	120	-1073
403	Outcomes vs No Screening	SimCRC	male	FIT-50/10/20	-65.3	-31.6	1901	120	-1059
404	Outcomes vs No Screening	SimCRC	male	FIT-50/10/10	-66.4	-32	1995	121	-1026
405	Outcomes vs No Screening	SimCRC	male	FIT-40/50/50	-60.5	-30.4	1501	118	-1177
406	Outcomes vs No Screening	SimCRC	male	FIT-40/50/40	-60.8	-30.6	1524	118	-1172
407	Outcomes vs No Screening	SimCRC	male	FIT-40/50/30	-61.4	-30.7	1561	119	-1163
408	Outcomes vs No Screening	SimCRC	male	FIT-40/50/20	-62.2	-31	1624	119	-1145
409	Outcomes vs No Screening	SimCRC	male	FIT-40/50/10	-64	-31.6	1759	120	-1103
410	Outcomes vs No Screening	SimCRC	male	FIT-40/40/50	-61	-30.5	1537	119	-1170
411	Outcomes vs No Screening	SimCRC	male	FIT-40/40/40	-61.3	-30.7	1559	119	-1165
412	Outcomes vs No Screening	SimCRC	male	FIT-40/40/30	-61.8	-30.9	1594	119	-1156
413	Outcomes vs No Screening	SimCRC	male	FIT-40/40/20	-62.6	-31.1	1656	119	-1138
414	Outcomes vs No Screening	SimCRC	male	FIT-40/40/10	-64.3	-31.7	1786	120	-1097
415	Outcomes vs No Screening	SimCRC	male	FIT-40/30/50	-61.6	-30.7	1592	119	-1157
416	Outcomes vs No Screening	SimCRC	male	FIT-40/30/40	-61.9	-30.8	1613	119	-1152
417	Outcomes vs No Screening	SimCRC	male	FIT-40/30/30	-62.4	-31	1646	119	-1143
418	Outcomes vs No Screening	SimCRC	male	FIT-40/30/20	-63.2	-31.2	1704	120	-1127
419	Outcomes vs No Screening	SimCRC	male	FIT-40/30/10	-64.8	-31.8	1828	120	-1087
420	Outcomes vs No Screening	SimCRC	male	FIT-40/20/50	-62.7	-30.9	1685	119	-1130
421	Outcomes vs No Screening	SimCRC	male	FIT-40/20/40	-63	-31	1704	120	-1125
422	Outcomes vs No Screening	SimCRC	male	FIT-40/20/30	-63.4	-31.2	1734	120	-1117
423	Outcomes vs No Screening	SimCRC	male	FIT-40/20/20	-64.1	-31.4	1787	120	-1101
424	Outcomes vs No Screening	SimCRC	male	FIT-40/20/10	-65.5	-31.9	1900	121	-1064
425	Outcomes vs No Screening	SimCRC	male	FIT-40/10/50	-64.7	-31.4	1874	120	-1062
426	Outcomes vs No Screening	SimCRC	male	FIT-40/10/40	-64.9	-31.4	1889	120	-1057
427	Outcomes vs No Screening	SimCRC	male	FIT-40/10/30	-65.2	-31.5	1914	121	-1050
428	Outcomes vs No Screening	SimCRC	male	FIT-40/10/20	-65.8	-31.7	1957	121	-1036
429	Outcomes vs No Screening	SimCRC	male	FIT-40/10/10	-66.8	-32.1	2050	121	-1003
430	Outcomes vs No Screening	SimCRC	male	FIT-30/50/50	-61.4	-30.6	1596	119	-1138
431	Outcomes vs No Screening	SimCRC	male	FIT-30/50/40	-61.7	-30.7	1619	119	-1132
432	Outcomes vs No Screening	SimCRC	male	FIT-30/50/30	-62.2	-30.9	1655	120	-1123
433	Outcomes vs No Screening	SimCRC	male	FIT-30/50/20	-63.1	-31.2	1718	120	-1105
434	Outcomes vs No Screening	SimCRC	male	FIT-30/50/10	-64.8	-31.7	1852	121	-1063
435	Outcomes vs No Screening	SimCRC	male	FIT-30/40/50	-61.8	-30.7	1631	120	-1131
436	Outcomes vs No Screening	SimCRC	male	FIT-30/40/40	-62.1	-30.8	1653	120	-1125
437	Outcomes vs No Screening	SimCRC	male	FIT-30/40/30	-62.6	-31	1688	120	-1116
438	Outcomes vs No Screening	SimCRC	male	FIT-30/40/20	-63.4	-31.3	1748	120	-1098
439	Outcomes vs No Screening	SimCRC	male	FIT-30/40/10	-65.1	-31.8	1877	121	-1057
440	Outcomes vs No Screening	SimCRC	male	FIT-30/30/50	-62.5	-30.8	1684	120	-1117
441	Outcomes vs No Screening	SimCRC	male	FIT-30/30/40	-62.8	-31	1704	120	-1112
442	Outcomes vs No Screening	SimCRC	male	FIT-30/30/30	-63.2	-31.1	1737	120	-1103
443	Outcomes vs No Screening	SimCRC	male	FIT-30/30/20	-64	-31.4	1795	121	-1086
444	Outcomes vs No Screening	SimCRC	male	FIT-30/30/10	-65.5	-31.9	1917	121	-1047
445	Outcomes vs No Screening	SimCRC	male	FIT-30/20/50	-63.5	-31.1	1774	120	-1090
446	Outcomes vs No Screening	SimCRC	male	FIT-30/20/40	-63.8	-31.2	1793	120	-1085
447	Outcomes vs No Screening	SimCRC	male	FIT-30/20/30	-64.2	-31.3	1823	121	-1077
448	Outcomes vs No Screening	SimCRC	male	FIT-30/20/20	-64.8	-31.5	1875	121	-1061
449	Outcomes vs No Screening	SimCRC	male	FIT-30/20/10	-66.2	-32	1986	122	-1023
450	Outcomes vs No Screening	SimCRC	male	FIT-30/10/50	-65.4	-31.5	1956	121	-1023
451	Outcomes vs No Screening	SimCRC	male	FIT-30/10/40	-65.6	-31.5	1972	121	-1019
452	Outcomes vs No Screening	SimCRC	male	FIT-30/10/30	-65.9	-31.7	1996	121	-1011
453	Outcomes vs No Screening	SimCRC	male	FIT-30/10/20	-66.4	-31.8	2039	122	-997
454	Outcomes vs No Screening	SimCRC	male	FIT-30/10/10	-67.5	-32.2	2131	122	-964
455	Outcomes vs No Screening	SimCRC	male	FIT-20/50/50	-62.7	-30.8	1752	120	-1061
456	Outcomes vs No Screening	SimCRC	male	FIT-20/50/40	-63	-30.9	1775	121	-1056
457	Outcomes vs No Screening	SimCRC	male	FIT-20/50/30	-63.5	-31.1	1810	121	-1046
458	Outcomes vs No Screening	SimCRC	male	FIT-20/50/20	-64.3	-31.4	1872	121	-1027
459	Outcomes vs No Screening	SimCRC	male	FIT-20/50/10	-66	-31.9	2003	122	-986
460	Outcomes vs No Screening	SimCRC	male	FIT-20/40/50	-63.1	-30.9	1785	121	-1054
461	Outcomes vs No Screening	SimCRC	male	FIT-20/40/40	-63.4	-31	1806	121	-1048
462	Outcomes vs No Screening	SimCRC	male	FIT-20/40/30	-63.9	-31.2	1840	121	-1039
463	Outcomes vs No Screening	SimCRC	male	FIT-20/40/20	-64.6	-31.5	1900	122	-1020
464	Outcomes vs No Screening	SimCRC	male	FIT-20/40/10	-66.2	-32	2027	122	-979
465	Outcomes vs No Screening	SimCRC	male	FIT-20/30/50	-63.7	-31.1	1834	121	-1040
466	Outcomes vs No Screening	SimCRC	male	FIT-20/30/40	-63.9	-31.2	1855	121	-1034
467	Outcomes vs No Screening	SimCRC	male	FIT-20/30/30	-64.4	-31.3	1887	121	-1025
468	Outcomes vs No Screening	SimCRC	male	FIT-20/30/20	-65.1	-31.6	1943	122	-1008
469	Outcomes vs No Screening	SimCRC	male	FIT-20/30/10	-66.6	-32.1	2064	122	-969
470	Outcomes vs No Screening	SimCRC	male	FIT-20/20/50	-64.6	-31.3	1920	122	-1012
471	Outcomes vs No Screening	SimCRC	male	FIT-20/20/40	-64.9	-31.4	1938	122	-1007
472	Outcomes vs No Screening	SimCRC	male	FIT-20/20/30	-65.2	-31.5	1967	122	-999
473	Outcomes vs No Screening	SimCRC	male	FIT-20/20/20	-65.9	-31.7	2019	122	-982
474	Outcomes vs No Screening	SimCRC	male	FIT-20/20/10	-67.2	-32.2	2129	123	-945
475	Outcomes vs No Screening	SimCRC	male	FIT-20/10/50	-66.4	-31.6	2092	122	-947
476	Outcomes vs No Screening	SimCRC	male	FIT-20/10/40	-66.5	-31.7	2107	122	-942
477	Outcomes vs No Screening	SimCRC	male	FIT-20/10/30	-66.8	-31.8	2131	122	-934
478	Outcomes vs No Screening	SimCRC	male	FIT-20/10/20	-67.3	-32	2173	123	-920
479	Outcomes vs No Screening	SimCRC	male	FIT-20/10/10	-68.3	-32.3	2264	123	-888
480	Outcomes vs No Screening	SimCRC	male	FIT-10/50/50	-64.9	-31.2	2058	122	-879
481	Outcomes vs No Screening	SimCRC	male	FIT-10/50/40	-65.2	-31.3	2079	122	-873
482	Outcomes vs No Screening	SimCRC	male	FIT-10/50/30	-65.7	-31.5	2113	123	-863
483	Outcomes vs No Screening	SimCRC	male	FIT-10/50/20	-66.4	-31.7	2173	123	-843
484	Outcomes vs No Screening	SimCRC	male	FIT-10/50/10	-67.9	-32.2	2299	124	-801
485	Outcomes vs No Screening	SimCRC	male	FIT-10/40/50	-65.3	-31.3	2087	123	-870
486	Outcomes vs No Screening	SimCRC	male	FIT-10/40/40	-65.5	-31.4	2108	123	-864
487	Outcomes vs No Screening	SimCRC	male	FIT-10/40/30	-66	-31.6	2140	123	-855
488	Outcomes vs No Screening	SimCRC	male	FIT-10/40/20	-66.7	-31.8	2198	123	-836
489	Outcomes vs No Screening	SimCRC	male	FIT-10/40/10	-68.1	-32.3	2320	124	-794
490	Outcomes vs No Screening	SimCRC	male	FIT-10/30/50	-65.7	-31.4	2130	123	-857
491	Outcomes vs No Screening	SimCRC	male	FIT-10/30/40	-66	-31.5	2150	123	-851
492	Outcomes vs No Screening	SimCRC	male	FIT-10/30/30	-66.4	-31.6	2182	123	-842
493	Outcomes vs No Screening	SimCRC	male	FIT-10/30/20	-67.1	-31.9	2236	123	-824
494	Outcomes vs No Screening	SimCRC	male	FIT-10/30/10	-68.4	-32.3	2353	124	-784
495	Outcomes vs No Screening	SimCRC	male	FIT-10/20/50	-66.5	-31.6	2206	123	-829
496	Outcomes vs No Screening	SimCRC	male	FIT-10/20/40	-66.7	-31.7	2224	123	-824
497	Outcomes vs No Screening	SimCRC	male	FIT-10/20/30	-67.1	-31.8	2253	123	-815
498	Outcomes vs No Screening	SimCRC	male	FIT-10/20/20	-67.7	-32	2302	124	-798
499	Outcomes vs No Screening	SimCRC	male	FIT-10/20/10	-68.9	-32.4	2409	124	-760
500	Outcomes vs No Screening	SimCRC	male	FIT-10/10/50	-67.9	-31.9	2360	124	-766
501	Outcomes vs No Screening	SimCRC	male	FIT-10/10/40	-68.1	-31.9	2375	124	-761
502	Outcomes vs No Screening	SimCRC	male	FIT-10/10/30	-68.4	-32	2399	124	-753
503	Outcomes vs No Screening	SimCRC	male	FIT-10/10/20	-68.8	-32.2	2440	124	-739
504	Outcomes vs No Screening	SimCRC	male	FIT-10/10/10	-69.8	-32.5	2529	125	-706
