# Supplementary material for: Benefits of colorectal cancer screening using fecal immunochemical testing with varying positivity thresholds by age and sex
Source: J Natl Cancer Inst. 2025 Jun 23;117(11):2219–28. doi: 10.1093/jnci/djaf149 (PMC12597507; doi:10.1093/jnci/djaf149)
Supplement: djaf149_Supplementary_Data [file djaf149_supplementary_data.zip › Large File - Supplementary Table 9.xlsx]

## Sheet: Large File - Supplementary Tabl
comparison	model	sex	thresholds	incremental_crc_cases_per1000	incremental_crc_deaths_per1000	incremental_colonoscopies_per1000	qalyg_per1000	incremental_costs_in_thousands
Outcomes vs Current Uniform Screening (FIT-20/20/20)	MISCAN	female	No Screening	37.7	23.3	-1943	-86	-504
Outcomes vs Current Uniform Screening (FIT-20/20/20)	MISCAN	female	FIT-50/50/50	6.6	1.7	-611	-6	-204
Outcomes vs Current Uniform Screening (FIT-20/20/20)	MISCAN	female	FIT-50/50/40	6.2	1.6	-587	-6	-203
Outcomes vs Current Uniform Screening (FIT-20/20/20)	MISCAN	female	FIT-50/50/30	5.5	1.3	-546	-5	-196
Outcomes vs Current Uniform Screening (FIT-20/20/20)	MISCAN	female	FIT-50/50/20	4.4	0.9	-477	-4	-188
Outcomes vs Current Uniform Screening (FIT-20/20/20)	MISCAN	female	FIT-50/50/10	2.1	0.1	-323	-3	-166
Outcomes vs Current Uniform Screening (FIT-20/20/20)	MISCAN	female	FIT-50/40/50	6	1.6	-571	-5	-203
Outcomes vs Current Uniform Screening (FIT-20/20/20)	MISCAN	female	FIT-50/40/40	5.6	1.4	-547	-5	-201
Outcomes vs Current Uniform Screening (FIT-20/20/20)	MISCAN	female	FIT-50/40/30	5	1.1	-509	-5	-195
Outcomes vs Current Uniform Screening (FIT-20/20/20)	MISCAN	female	FIT-50/40/20	3.9	0.7	-441	-4	-192
Outcomes vs Current Uniform Screening (FIT-20/20/20)	MISCAN	female	FIT-50/40/10	1.7	0	-294	-3	-162
Outcomes vs Current Uniform Screening (FIT-20/20/20)	MISCAN	female	FIT-50/30/50	5.1	1.3	-510	-5	-200
Outcomes vs Current Uniform Screening (FIT-20/20/20)	MISCAN	female	FIT-50/30/40	4.7	1.2	-487	-4	-198
Outcomes vs Current Uniform Screening (FIT-20/20/20)	MISCAN	female	FIT-50/30/30	4	0.9	-451	-4	-196
Outcomes vs Current Uniform Screening (FIT-20/20/20)	MISCAN	female	FIT-50/30/20	3.1	0.6	-389	-3	-186
Outcomes vs Current Uniform Screening (FIT-20/20/20)	MISCAN	female	FIT-50/30/10	1.1	-0.1	-249	-2	-156
Outcomes vs Current Uniform Screening (FIT-20/20/20)	MISCAN	female	FIT-50/20/50	3.6	0.9	-405	-3	-187
Outcomes vs Current Uniform Screening (FIT-20/20/20)	MISCAN	female	FIT-50/20/40	3.3	0.8	-385	-3	-184
Outcomes vs Current Uniform Screening (FIT-20/20/20)	MISCAN	female	FIT-50/20/30	2.8	0.6	-352	-3	-180
Outcomes vs Current Uniform Screening (FIT-20/20/20)	MISCAN	female	FIT-50/20/20	1.9	0.3	-295	-2	-171
Outcomes vs Current Uniform Screening (FIT-20/20/20)	MISCAN	female	FIT-50/20/10	0.1	-0.3	-168	-1	-145
Outcomes vs Current Uniform Screening (FIT-20/20/20)	MISCAN	female	FIT-50/10/50	0.8	0.3	-188	-2	-147
Outcomes vs Current Uniform Screening (FIT-20/20/20)	MISCAN	female	FIT-50/10/40	0.6	0.2	-172	-2	-146
Outcomes vs Current Uniform Screening (FIT-20/20/20)	MISCAN	female	FIT-50/10/30	0.2	0.1	-146	-2	-139
Outcomes vs Current Uniform Screening (FIT-20/20/20)	MISCAN	female	FIT-50/10/20	-0.3	-0.1	-100	-1	-127
Outcomes vs Current Uniform Screening (FIT-20/20/20)	MISCAN	female	FIT-50/10/10	-1.6	-0.6	2	0	-103
Outcomes vs Current Uniform Screening (FIT-20/20/20)	MISCAN	female	FIT-40/50/50	6.1	1.6	-545	-5	-173
Outcomes vs Current Uniform Screening (FIT-20/20/20)	MISCAN	female	FIT-40/50/40	5.6	1.5	-520	-5	-170
Outcomes vs Current Uniform Screening (FIT-20/20/20)	MISCAN	female	FIT-40/50/30	5	1.2	-482	-4	-166
Outcomes vs Current Uniform Screening (FIT-20/20/20)	MISCAN	female	FIT-40/50/20	3.9	0.8	-413	-4	-153
Outcomes vs Current Uniform Screening (FIT-20/20/20)	MISCAN	female	FIT-40/50/10	1.7	0	-261	-2	-128
Outcomes vs Current Uniform Screening (FIT-20/20/20)	MISCAN	female	FIT-40/40/50	5.5	1.4	-507	-4	-169
Outcomes vs Current Uniform Screening (FIT-20/20/20)	MISCAN	female	FIT-40/40/40	5.1	1.3	-483	-4	-166
Outcomes vs Current Uniform Screening (FIT-20/20/20)	MISCAN	female	FIT-40/40/30	4.4	1	-445	-4	-167
Outcomes vs Current Uniform Screening (FIT-20/20/20)	MISCAN	female	FIT-40/40/20	3.5	0.7	-379	-3	-153
Outcomes vs Current Uniform Screening (FIT-20/20/20)	MISCAN	female	FIT-40/40/10	1.2	-0.1	-233	-2	-137
Outcomes vs Current Uniform Screening (FIT-20/20/20)	MISCAN	female	FIT-40/30/50	4.5	1.2	-447	-4	-173
Outcomes vs Current Uniform Screening (FIT-20/20/20)	MISCAN	female	FIT-40/30/40	4.2	1.1	-425	-4	-165
Outcomes vs Current Uniform Screening (FIT-20/20/20)	MISCAN	female	FIT-40/30/30	3.6	0.9	-389	-3	-162
Outcomes vs Current Uniform Screening (FIT-20/20/20)	MISCAN	female	FIT-40/30/20	2.7	0.4	-327	-2	-155
Outcomes vs Current Uniform Screening (FIT-20/20/20)	MISCAN	female	FIT-40/30/10	0.6	-0.2	-188	-1	-129
Outcomes vs Current Uniform Screening (FIT-20/20/20)	MISCAN	female	FIT-40/20/50	3.2	0.9	-345	-3	-157
Outcomes vs Current Uniform Screening (FIT-20/20/20)	MISCAN	female	FIT-40/20/40	2.8	0.7	-324	-3	-153
Outcomes vs Current Uniform Screening (FIT-20/20/20)	MISCAN	female	FIT-40/20/30	2.4	0.6	-293	-2	-147
Outcomes vs Current Uniform Screening (FIT-20/20/20)	MISCAN	female	FIT-40/20/20	1.5	0.3	-236	-2	-142
Outcomes vs Current Uniform Screening (FIT-20/20/20)	MISCAN	female	FIT-40/20/10	-0.2	-0.4	-110	-1	-113
Outcomes vs Current Uniform Screening (FIT-20/20/20)	MISCAN	female	FIT-40/10/50	0.5	0.3	-133	-1	-117
Outcomes vs Current Uniform Screening (FIT-20/20/20)	MISCAN	female	FIT-40/10/40	0.3	0.2	-118	-1	-112
Outcomes vs Current Uniform Screening (FIT-20/20/20)	MISCAN	female	FIT-40/10/30	-0.1	0.1	-92	-1	-106
Outcomes vs Current Uniform Screening (FIT-20/20/20)	MISCAN	female	FIT-40/10/20	-0.7	-0.1	-47	-1	-99
Outcomes vs Current Uniform Screening (FIT-20/20/20)	MISCAN	female	FIT-40/10/10	-1.8	-0.6	55	0	-70
Outcomes vs Current Uniform Screening (FIT-20/20/20)	MISCAN	female	FIT-30/50/50	5.2	1.5	-448	-4	-128
Outcomes vs Current Uniform Screening (FIT-20/20/20)	MISCAN	female	FIT-30/50/40	4.8	1.3	-424	-4	-122
Outcomes vs Current Uniform Screening (FIT-20/20/20)	MISCAN	female	FIT-30/50/30	4.2	1	-385	-3	-121
Outcomes vs Current Uniform Screening (FIT-20/20/20)	MISCAN	female	FIT-30/50/20	3.1	0.6	-317	-3	-113
Outcomes vs Current Uniform Screening (FIT-20/20/20)	MISCAN	female	FIT-30/50/10	1	-0.1	-168	-1	-84
Outcomes vs Current Uniform Screening (FIT-20/20/20)	MISCAN	female	FIT-30/40/50	4.6	1.3	-411	-4	-127
Outcomes vs Current Uniform Screening (FIT-20/20/20)	MISCAN	female	FIT-30/40/40	4.3	1.2	-387	-3	-122
Outcomes vs Current Uniform Screening (FIT-20/20/20)	MISCAN	female	FIT-30/40/30	3.7	0.9	-350	-3	-117
Outcomes vs Current Uniform Screening (FIT-20/20/20)	MISCAN	female	FIT-30/40/20	2.7	0.6	-285	-2	-112
Outcomes vs Current Uniform Screening (FIT-20/20/20)	MISCAN	female	FIT-30/40/10	0.7	-0.2	-141	-1	-80
Outcomes vs Current Uniform Screening (FIT-20/20/20)	MISCAN	female	FIT-30/30/50	3.8	1.1	-354	-3	-122
Outcomes vs Current Uniform Screening (FIT-20/20/20)	MISCAN	female	FIT-30/30/40	3.5	0.9	-332	-3	-117
Outcomes vs Current Uniform Screening (FIT-20/20/20)	MISCAN	female	FIT-30/30/30	2.9	0.7	-297	-2	-117
Outcomes vs Current Uniform Screening (FIT-20/20/20)	MISCAN	female	FIT-30/30/20	2	0.4	-235	-2	-102
Outcomes vs Current Uniform Screening (FIT-20/20/20)	MISCAN	female	FIT-30/30/10	0.1	-0.3	-98	-1	-76
Outcomes vs Current Uniform Screening (FIT-20/20/20)	MISCAN	female	FIT-30/20/50	2.5	0.7	-256	-2	-110
Outcomes vs Current Uniform Screening (FIT-20/20/20)	MISCAN	female	FIT-30/20/40	2.2	0.6	-235	-2	-104
Outcomes vs Current Uniform Screening (FIT-20/20/20)	MISCAN	female	FIT-30/20/30	1.7	0.4	-204	-1	-101
Outcomes vs Current Uniform Screening (FIT-20/20/20)	MISCAN	female	FIT-30/20/20	1	0.1	-148	-1	-91
Outcomes vs Current Uniform Screening (FIT-20/20/20)	MISCAN	female	FIT-30/20/10	-0.7	-0.4	-24	0	-66
Outcomes vs Current Uniform Screening (FIT-20/20/20)	MISCAN	female	FIT-30/10/50	0	0.2	-52	0	-68
Outcomes vs Current Uniform Screening (FIT-20/20/20)	MISCAN	female	FIT-30/10/40	-0.2	0.1	-36	0	-62
Outcomes vs Current Uniform Screening (FIT-20/20/20)	MISCAN	female	FIT-30/10/30	-0.5	0	-11	0	-54
Outcomes vs Current Uniform Screening (FIT-20/20/20)	MISCAN	female	FIT-30/10/20	-1.1	-0.2	34	0	-42
Outcomes vs Current Uniform Screening (FIT-20/20/20)	MISCAN	female	FIT-30/10/10	-2.3	-0.6	135	1	-15
Outcomes vs Current Uniform Screening (FIT-20/20/20)	MISCAN	female	FIT-20/50/50	3.9	1.2	-285	-3	-37
Outcomes vs Current Uniform Screening (FIT-20/20/20)	MISCAN	female	FIT-20/50/40	3.6	1.1	-261	-3	-36
Outcomes vs Current Uniform Screening (FIT-20/20/20)	MISCAN	female	FIT-20/50/30	3.1	0.9	-224	-2	-28
Outcomes vs Current Uniform Screening (FIT-20/20/20)	MISCAN	female	FIT-20/50/20	2.1	0.5	-158	-2	-16
Outcomes vs Current Uniform Screening (FIT-20/20/20)	MISCAN	female	FIT-20/50/10	0	-0.2	-14	-1	8
Outcomes vs Current Uniform Screening (FIT-20/20/20)	MISCAN	female	FIT-20/40/50	3.5	1.1	-250	-3	-34
Outcomes vs Current Uniform Screening (FIT-20/20/20)	MISCAN	female	FIT-20/40/40	3.1	0.9	-227	-2	-33
Outcomes vs Current Uniform Screening (FIT-20/20/20)	MISCAN	female	FIT-20/40/30	2.6	0.7	-191	-2	-29
Outcomes vs Current Uniform Screening (FIT-20/20/20)	MISCAN	female	FIT-20/40/20	1.6	0.4	-128	-1	-18
Outcomes vs Current Uniform Screening (FIT-20/20/20)	MISCAN	female	FIT-20/40/10	-0.3	-0.3	12	0	11
Outcomes vs Current Uniform Screening (FIT-20/20/20)	MISCAN	female	FIT-20/30/50	2.8	0.9	-198	-2	-27
Outcomes vs Current Uniform Screening (FIT-20/20/20)	MISCAN	female	FIT-20/30/40	2.5	0.8	-176	-2	-26
Outcomes vs Current Uniform Screening (FIT-20/20/20)	MISCAN	female	FIT-20/30/30	1.9	0.6	-141	-1	-18
Outcomes vs Current Uniform Screening (FIT-20/20/20)	MISCAN	female	FIT-20/30/20	1.1	0.3	-82	-1	-11
Outcomes vs Current Uniform Screening (FIT-20/20/20)	MISCAN	female	FIT-20/30/10	-0.8	-0.4	52	0	16
Outcomes vs Current Uniform Screening (FIT-20/20/20)	MISCAN	female	FIT-20/20/50	1.6	0.6	-106	-1	-16
Outcomes vs Current Uniform Screening (FIT-20/20/20)	MISCAN	female	FIT-20/20/40	1.3	0.5	-86	-1	-15
Outcomes vs Current Uniform Screening (FIT-20/20/20)	MISCAN	female	FIT-20/20/30	0.8	0.3	-55	-1	-8
Outcomes vs Current Uniform Screening (FIT-20/20/20)	MISCAN	female	FIT-20/20/20	0	0	0	0	0
Outcomes vs Current Uniform Screening (FIT-20/20/20)	MISCAN	female	FIT-20/20/10	-1.5	-0.5	121	1	30
Outcomes vs Current Uniform Screening (FIT-20/20/20)	MISCAN	female	FIT-20/10/50	-0.7	0.1	86	0	27
Outcomes vs Current Uniform Screening (FIT-20/20/20)	MISCAN	female	FIT-20/10/40	-0.9	0	102	0	32
Outcomes vs Current Uniform Screening (FIT-20/20/20)	MISCAN	female	FIT-20/10/30	-1.2	-0.1	127	1	36
Outcomes vs Current Uniform Screening (FIT-20/20/20)	MISCAN	female	FIT-20/10/20	-1.8	-0.3	171	1	48
Outcomes vs Current Uniform Screening (FIT-20/20/20)	MISCAN	female	FIT-20/10/10	-2.9	-0.7	270	2	73
Outcomes vs Current Uniform Screening (FIT-20/20/20)	MISCAN	female	FIT-10/50/50	1.9	0.9	43	-2	173
Outcomes vs Current Uniform Screening (FIT-20/20/20)	MISCAN	female	FIT-10/50/40	1.5	0.7	65	-1	180
Outcomes vs Current Uniform Screening (FIT-20/20/20)	MISCAN	female	FIT-10/50/30	1	0.6	100	-1	186
Outcomes vs Current Uniform Screening (FIT-20/20/20)	MISCAN	female	FIT-10/50/20	0.2	0.3	162	-1	195
Outcomes vs Current Uniform Screening (FIT-20/20/20)	MISCAN	female	FIT-10/50/10	-1.6	-0.3	299	0	226
Outcomes vs Current Uniform Screening (FIT-20/20/20)	MISCAN	female	FIT-10/40/50	1.5	0.8	72	-1	178
Outcomes vs Current Uniform Screening (FIT-20/20/20)	MISCAN	female	FIT-10/40/40	1.2	0.6	94	-1	180
Outcomes vs Current Uniform Screening (FIT-20/20/20)	MISCAN	female	FIT-10/40/30	0.7	0.5	128	-1	186
Outcomes vs Current Uniform Screening (FIT-20/20/20)	MISCAN	female	FIT-10/40/20	-0.2	0.2	189	0	200
Outcomes vs Current Uniform Screening (FIT-20/20/20)	MISCAN	female	FIT-10/40/10	-1.9	-0.4	321	1	229
Outcomes vs Current Uniform Screening (FIT-20/20/20)	MISCAN	female	FIT-10/30/50	0.9	0.6	118	-1	188
Outcomes vs Current Uniform Screening (FIT-20/20/20)	MISCAN	female	FIT-10/30/40	0.6	0.5	139	-1	190
Outcomes vs Current Uniform Screening (FIT-20/20/20)	MISCAN	female	FIT-10/30/30	0.1	0.3	171	0	193
Outcomes vs Current Uniform Screening (FIT-20/20/20)	MISCAN	female	FIT-10/30/20	-0.6	0.1	229	0	205
Outcomes vs Current Uniform Screening (FIT-20/20/20)	MISCAN	female	FIT-10/30/10	-2.2	-0.5	355	1	239
Outcomes vs Current Uniform Screening (FIT-20/20/20)	MISCAN	female	FIT-10/20/50	-0.1	0.4	198	0	202
Outcomes vs Current Uniform Screening (FIT-20/20/20)	MISCAN	female	FIT-10/20/40	-0.3	0.3	217	0	206
Outcomes vs Current Uniform Screening (FIT-20/20/20)	MISCAN	female	FIT-10/20/30	-0.7	0.2	246	0	214
Outcomes vs Current Uniform Screening (FIT-20/20/20)	MISCAN	female	FIT-10/20/20	-1.4	-0.1	299	1	226
Outcomes vs Current Uniform Screening (FIT-20/20/20)	MISCAN	female	FIT-10/20/10	-2.8	-0.6	415	2	250
Outcomes vs Current Uniform Screening (FIT-20/20/20)	MISCAN	female	FIT-10/10/50	-1.9	0	366	1	250
Outcomes vs Current Uniform Screening (FIT-20/20/20)	MISCAN	female	FIT-10/10/40	-2	0	382	1	253
Outcomes vs Current Uniform Screening (FIT-20/20/20)	MISCAN	female	FIT-10/10/30	-2.3	-0.2	406	1	257
Outcomes vs Current Uniform Screening (FIT-20/20/20)	MISCAN	female	FIT-10/10/20	-2.9	-0.4	449	2	270
Outcomes vs Current Uniform Screening (FIT-20/20/20)	MISCAN	female	FIT-10/10/10	-3.9	-0.7	545	2	297
Outcomes vs Current Uniform Screening (FIT-20/20/20)	MISCAN	male	No Screening	41.8	25.7	-2176	-96	-476
Outcomes vs Current Uniform Screening (FIT-20/20/20)	MISCAN	male	FIT-50/50/50	7.3	1.6	-629	-6	-194
Outcomes vs Current Uniform Screening (FIT-20/20/20)	MISCAN	male	FIT-50/50/40	6.9	1.5	-604	-6	-185
Outcomes vs Current Uniform Screening (FIT-20/20/20)	MISCAN	male	FIT-50/50/30	6.2	1.2	-566	-5	-187
Outcomes vs Current Uniform Screening (FIT-20/20/20)	MISCAN	male	FIT-50/50/20	5	0.8	-503	-5	-180
Outcomes vs Current Uniform Screening (FIT-20/20/20)	MISCAN	male	FIT-50/50/10	3	0.1	-374	-3	-163
Outcomes vs Current Uniform Screening (FIT-20/20/20)	MISCAN	male	FIT-50/40/50	6.6	1.5	-586	-5	-192
Outcomes vs Current Uniform Screening (FIT-20/20/20)	MISCAN	male	FIT-50/40/40	6.1	1.3	-562	-5	-194
Outcomes vs Current Uniform Screening (FIT-20/20/20)	MISCAN	male	FIT-50/40/30	5.6	1.1	-527	-5	-186
Outcomes vs Current Uniform Screening (FIT-20/20/20)	MISCAN	male	FIT-50/40/20	4.5	0.7	-466	-4	-182
Outcomes vs Current Uniform Screening (FIT-20/20/20)	MISCAN	male	FIT-50/40/10	2.4	0	-342	-3	-166
Outcomes vs Current Uniform Screening (FIT-20/20/20)	MISCAN	male	FIT-50/30/50	5.6	1.2	-522	-5	-193
Outcomes vs Current Uniform Screening (FIT-20/20/20)	MISCAN	male	FIT-50/30/40	5.1	1.1	-500	-4	-193
Outcomes vs Current Uniform Screening (FIT-20/20/20)	MISCAN	male	FIT-50/30/30	4.5	0.8	-467	-4	-194
Outcomes vs Current Uniform Screening (FIT-20/20/20)	MISCAN	male	FIT-50/30/20	3.5	0.5	-411	-3	-185
Outcomes vs Current Uniform Screening (FIT-20/20/20)	MISCAN	male	FIT-50/30/10	1.7	-0.1	-295	-2	-167
Outcomes vs Current Uniform Screening (FIT-20/20/20)	MISCAN	male	FIT-50/20/50	3.9	0.9	-419	-3	-187
Outcomes vs Current Uniform Screening (FIT-20/20/20)	MISCAN	male	FIT-50/20/40	3.6	0.7	-400	-3	-184
Outcomes vs Current Uniform Screening (FIT-20/20/20)	MISCAN	male	FIT-50/20/30	3.1	0.6	-371	-3	-182
Outcomes vs Current Uniform Screening (FIT-20/20/20)	MISCAN	male	FIT-50/20/20	2.2	0.3	-320	-2	-177
Outcomes vs Current Uniform Screening (FIT-20/20/20)	MISCAN	male	FIT-50/20/10	0.7	-0.2	-218	-2	-159
Outcomes vs Current Uniform Screening (FIT-20/20/20)	MISCAN	male	FIT-50/10/50	1.1	0.3	-221	-2	-160
Outcomes vs Current Uniform Screening (FIT-20/20/20)	MISCAN	male	FIT-50/10/40	0.8	0.2	-206	-1	-160
Outcomes vs Current Uniform Screening (FIT-20/20/20)	MISCAN	male	FIT-50/10/30	0.5	0.1	-183	-1	-155
Outcomes vs Current Uniform Screening (FIT-20/20/20)	MISCAN	male	FIT-50/10/20	-0.1	-0.1	-145	-1	-149
Outcomes vs Current Uniform Screening (FIT-20/20/20)	MISCAN	male	FIT-50/10/10	-1.2	-0.5	-64	0	-132
Outcomes vs Current Uniform Screening (FIT-20/20/20)	MISCAN	male	FIT-40/50/50	6.6	1.5	-553	-5	-165
Outcomes vs Current Uniform Screening (FIT-20/20/20)	MISCAN	male	FIT-40/50/40	6.2	1.3	-529	-5	-158
Outcomes vs Current Uniform Screening (FIT-20/20/20)	MISCAN	male	FIT-40/50/30	5.5	1.1	-492	-4	-152
Outcomes vs Current Uniform Screening (FIT-20/20/20)	MISCAN	male	FIT-40/50/20	4.4	0.7	-429	-3	-149
Outcomes vs Current Uniform Screening (FIT-20/20/20)	MISCAN	male	FIT-40/50/10	2.3	0	-302	-2	-134
Outcomes vs Current Uniform Screening (FIT-20/20/20)	MISCAN	male	FIT-40/40/50	5.9	1.3	-512	-4	-160
Outcomes vs Current Uniform Screening (FIT-20/20/20)	MISCAN	male	FIT-40/40/40	5.5	1.2	-489	-4	-160
Outcomes vs Current Uniform Screening (FIT-20/20/20)	MISCAN	male	FIT-40/40/30	4.9	0.9	-453	-4	-155
Outcomes vs Current Uniform Screening (FIT-20/20/20)	MISCAN	male	FIT-40/40/20	3.8	0.6	-394	-3	-154
Outcomes vs Current Uniform Screening (FIT-20/20/20)	MISCAN	male	FIT-40/40/10	1.8	0	-272	-2	-136
Outcomes vs Current Uniform Screening (FIT-20/20/20)	MISCAN	male	FIT-40/30/50	4.9	1.1	-451	-4	-162
Outcomes vs Current Uniform Screening (FIT-20/20/20)	MISCAN	male	FIT-40/30/40	4.6	1	-429	-4	-154
Outcomes vs Current Uniform Screening (FIT-20/20/20)	MISCAN	male	FIT-40/30/30	4	0.8	-396	-3	-153
Outcomes vs Current Uniform Screening (FIT-20/20/20)	MISCAN	male	FIT-40/30/20	3.1	0.4	-341	-3	-148
Outcomes vs Current Uniform Screening (FIT-20/20/20)	MISCAN	male	FIT-40/30/10	1.2	-0.2	-227	-1	-139
Outcomes vs Current Uniform Screening (FIT-20/20/20)	MISCAN	male	FIT-40/20/50	3.3	0.8	-350	-3	-156
Outcomes vs Current Uniform Screening (FIT-20/20/20)	MISCAN	male	FIT-40/20/40	3	0.6	-331	-2	-156
Outcomes vs Current Uniform Screening (FIT-20/20/20)	MISCAN	male	FIT-40/20/30	2.5	0.4	-302	-2	-154
Outcomes vs Current Uniform Screening (FIT-20/20/20)	MISCAN	male	FIT-40/20/20	1.7	0.2	-253	-2	-145
Outcomes vs Current Uniform Screening (FIT-20/20/20)	MISCAN	male	FIT-40/20/10	0.1	-0.3	-152	-1	-134
Outcomes vs Current Uniform Screening (FIT-20/20/20)	MISCAN	male	FIT-40/10/50	0.6	0.2	-158	-1	-129
Outcomes vs Current Uniform Screening (FIT-20/20/20)	MISCAN	male	FIT-40/10/40	0.4	0.2	-144	-1	-126
Outcomes vs Current Uniform Screening (FIT-20/20/20)	MISCAN	male	FIT-40/10/30	0.1	0	-122	-1	-122
Outcomes vs Current Uniform Screening (FIT-20/20/20)	MISCAN	male	FIT-40/10/20	-0.5	-0.2	-83	0	-114
Outcomes vs Current Uniform Screening (FIT-20/20/20)	MISCAN	male	FIT-40/10/10	-1.6	-0.5	-3	0	-97
Outcomes vs Current Uniform Screening (FIT-20/20/20)	MISCAN	male	FIT-30/50/50	5.8	1.4	-444	-4	-107
Outcomes vs Current Uniform Screening (FIT-20/20/20)	MISCAN	male	FIT-30/50/40	5.2	1.2	-420	-4	-112
Outcomes vs Current Uniform Screening (FIT-20/20/20)	MISCAN	male	FIT-30/50/30	4.6	1	-383	-3	-104
Outcomes vs Current Uniform Screening (FIT-20/20/20)	MISCAN	male	FIT-30/50/20	3.6	0.6	-323	-3	-99
Outcomes vs Current Uniform Screening (FIT-20/20/20)	MISCAN	male	FIT-30/50/10	1.6	0	-199	-2	-80
Outcomes vs Current Uniform Screening (FIT-20/20/20)	MISCAN	male	FIT-30/40/50	5	1.2	-405	-3	-116
Outcomes vs Current Uniform Screening (FIT-20/20/20)	MISCAN	male	FIT-30/40/40	4.6	1	-382	-3	-110
Outcomes vs Current Uniform Screening (FIT-20/20/20)	MISCAN	male	FIT-30/40/30	4	0.8	-348	-3	-107
Outcomes vs Current Uniform Screening (FIT-20/20/20)	MISCAN	male	FIT-30/40/20	3	0.5	-289	-2	-102
Outcomes vs Current Uniform Screening (FIT-20/20/20)	MISCAN	male	FIT-30/40/10	1.2	-0.1	-170	-1	-82
Outcomes vs Current Uniform Screening (FIT-20/20/20)	MISCAN	male	FIT-30/30/50	4.1	1	-347	-3	-110
Outcomes vs Current Uniform Screening (FIT-20/20/20)	MISCAN	male	FIT-30/30/40	3.7	0.8	-325	-2	-109
Outcomes vs Current Uniform Screening (FIT-20/20/20)	MISCAN	male	FIT-30/30/30	3.1	0.6	-293	-2	-108
Outcomes vs Current Uniform Screening (FIT-20/20/20)	MISCAN	male	FIT-30/30/20	2.2	0.3	-239	-1	-104
Outcomes vs Current Uniform Screening (FIT-20/20/20)	MISCAN	male	FIT-30/30/10	0.5	-0.3	-128	-1	-84
Outcomes vs Current Uniform Screening (FIT-20/20/20)	MISCAN	male	FIT-30/20/50	2.6	0.7	-251	-2	-102
Outcomes vs Current Uniform Screening (FIT-20/20/20)	MISCAN	male	FIT-30/20/40	2.3	0.6	-232	-2	-99
Outcomes vs Current Uniform Screening (FIT-20/20/20)	MISCAN	male	FIT-30/20/30	1.8	0.4	-204	-1	-103
Outcomes vs Current Uniform Screening (FIT-20/20/20)	MISCAN	male	FIT-30/20/20	0.9	0.1	-156	-1	-96
Outcomes vs Current Uniform Screening (FIT-20/20/20)	MISCAN	male	FIT-30/20/10	-0.5	-0.4	-57	0	-78
Outcomes vs Current Uniform Screening (FIT-20/20/20)	MISCAN	male	FIT-30/10/50	0.1	0.2	-68	0	-78
Outcomes vs Current Uniform Screening (FIT-20/20/20)	MISCAN	male	FIT-30/10/40	-0.2	0.1	-53	0	-74
Outcomes vs Current Uniform Screening (FIT-20/20/20)	MISCAN	male	FIT-30/10/30	-0.5	0	-32	0	-64
Outcomes vs Current Uniform Screening (FIT-20/20/20)	MISCAN	male	FIT-30/10/20	-1	-0.2	6	0	-63
Outcomes vs Current Uniform Screening (FIT-20/20/20)	MISCAN	male	FIT-30/10/10	-2	-0.6	85	1	-43
Outcomes vs Current Uniform Screening (FIT-20/20/20)	MISCAN	male	FIT-20/50/50	4.2	1.1	-270	-3	-20
Outcomes vs Current Uniform Screening (FIT-20/20/20)	MISCAN	male	FIT-20/50/40	3.9	1	-247	-3	-14
Outcomes vs Current Uniform Screening (FIT-20/20/20)	MISCAN	male	FIT-20/50/30	3.2	0.8	-212	-2	-13
Outcomes vs Current Uniform Screening (FIT-20/20/20)	MISCAN	male	FIT-20/50/20	2.2	0.4	-153	-1	-11
Outcomes vs Current Uniform Screening (FIT-20/20/20)	MISCAN	male	FIT-20/50/10	0.3	-0.1	-34	-1	6
Outcomes vs Current Uniform Screening (FIT-20/20/20)	MISCAN	male	FIT-20/40/50	3.6	1	-233	-2	-26
Outcomes vs Current Uniform Screening (FIT-20/20/20)	MISCAN	male	FIT-20/40/40	3.2	0.9	-211	-2	-23
Outcomes vs Current Uniform Screening (FIT-20/20/20)	MISCAN	male	FIT-20/40/30	2.6	0.6	-178	-2	-20
Outcomes vs Current Uniform Screening (FIT-20/20/20)	MISCAN	male	FIT-20/40/20	1.7	0.3	-123	-1	-16
Outcomes vs Current Uniform Screening (FIT-20/20/20)	MISCAN	male	FIT-20/40/10	0	-0.2	-9	0	8
Outcomes vs Current Uniform Screening (FIT-20/20/20)	MISCAN	male	FIT-20/30/50	2.9	0.8	-180	-2	-12
Outcomes vs Current Uniform Screening (FIT-20/20/20)	MISCAN	male	FIT-20/30/40	2.5	0.7	-160	-1	-16
Outcomes vs Current Uniform Screening (FIT-20/20/20)	MISCAN	male	FIT-20/30/30	1.9	0.5	-129	-1	-14
Outcomes vs Current Uniform Screening (FIT-20/20/20)	MISCAN	male	FIT-20/30/20	1	0.2	-76	0	-11
Outcomes vs Current Uniform Screening (FIT-20/20/20)	MISCAN	male	FIT-20/30/10	-0.6	-0.3	31	0	9
Outcomes vs Current Uniform Screening (FIT-20/20/20)	MISCAN	male	FIT-20/20/50	1.4	0.5	-92	-1	-16
Outcomes vs Current Uniform Screening (FIT-20/20/20)	MISCAN	male	FIT-20/20/40	1.2	0.4	-74	-1	-14
Outcomes vs Current Uniform Screening (FIT-20/20/20)	MISCAN	male	FIT-20/20/30	0.7	0.2	-47	0	-7
Outcomes vs Current Uniform Screening (FIT-20/20/20)	MISCAN	male	FIT-20/20/20	0	0	0	0	0
Outcomes vs Current Uniform Screening (FIT-20/20/20)	MISCAN	male	FIT-20/20/10	-1.4	-0.5	95	1	20
Outcomes vs Current Uniform Screening (FIT-20/20/20)	MISCAN	male	FIT-20/10/50	-0.8	0.1	77	0	17
Outcomes vs Current Uniform Screening (FIT-20/20/20)	MISCAN	male	FIT-20/10/40	-1	0	91	0	20
Outcomes vs Current Uniform Screening (FIT-20/20/20)	MISCAN	male	FIT-20/10/30	-1.3	-0.1	113	1	23
Outcomes vs Current Uniform Screening (FIT-20/20/20)	MISCAN	male	FIT-20/10/20	-1.8	-0.3	149	1	31
Outcomes vs Current Uniform Screening (FIT-20/20/20)	MISCAN	male	FIT-20/10/10	-2.7	-0.6	227	1	55
Outcomes vs Current Uniform Screening (FIT-20/20/20)	MISCAN	male	FIT-10/50/50	1.9	0.9	58	-2	184
Outcomes vs Current Uniform Screening (FIT-20/20/20)	MISCAN	male	FIT-10/50/40	1.6	0.7	79	-1	188
Outcomes vs Current Uniform Screening (FIT-20/20/20)	MISCAN	male	FIT-10/50/30	1	0.6	111	-1	183
Outcomes vs Current Uniform Screening (FIT-20/20/20)	MISCAN	male	FIT-10/50/20	0.2	0.3	165	0	201
Outcomes vs Current Uniform Screening (FIT-20/20/20)	MISCAN	male	FIT-10/50/10	-1.5	-0.2	277	1	218
Outcomes vs Current Uniform Screening (FIT-20/20/20)	MISCAN	male	FIT-10/40/50	1.4	0.8	88	-1	182
Outcomes vs Current Uniform Screening (FIT-20/20/20)	MISCAN	male	FIT-10/40/40	1.1	0.6	108	-1	186
Outcomes vs Current Uniform Screening (FIT-20/20/20)	MISCAN	male	FIT-10/40/30	0.6	0.4	139	0	192
Outcomes vs Current Uniform Screening (FIT-20/20/20)	MISCAN	male	FIT-10/40/20	-0.2	0.2	191	0	201
Outcomes vs Current Uniform Screening (FIT-20/20/20)	MISCAN	male	FIT-10/40/10	-1.8	-0.3	298	1	222
Outcomes vs Current Uniform Screening (FIT-20/20/20)	MISCAN	male	FIT-10/30/50	0.8	0.6	133	-1	189
Outcomes vs Current Uniform Screening (FIT-20/20/20)	MISCAN	male	FIT-10/30/40	0.5	0.5	153	0	194
Outcomes vs Current Uniform Screening (FIT-20/20/20)	MISCAN	male	FIT-10/30/30	0	0.4	181	0	195
Outcomes vs Current Uniform Screening (FIT-20/20/20)	MISCAN	male	FIT-10/30/20	-0.8	0.1	230	0	206
Outcomes vs Current Uniform Screening (FIT-20/20/20)	MISCAN	male	FIT-10/30/10	-2.1	-0.4	331	1	226
Outcomes vs Current Uniform Screening (FIT-20/20/20)	MISCAN	male	FIT-10/20/50	-0.3	0.4	207	0	196
Outcomes vs Current Uniform Screening (FIT-20/20/20)	MISCAN	male	FIT-10/20/40	-0.6	0.3	224	0	198
Outcomes vs Current Uniform Screening (FIT-20/20/20)	MISCAN	male	FIT-10/20/30	-1	0.1	251	1	204
Outcomes vs Current Uniform Screening (FIT-20/20/20)	MISCAN	male	FIT-10/20/20	-1.5	-0.1	294	1	218
Outcomes vs Current Uniform Screening (FIT-20/20/20)	MISCAN	male	FIT-10/20/10	-2.9	-0.5	386	1	233
Outcomes vs Current Uniform Screening (FIT-20/20/20)	MISCAN	male	FIT-10/10/50	-2.1	0	354	1	230
Outcomes vs Current Uniform Screening (FIT-20/20/20)	MISCAN	male	FIT-10/10/40	-2.2	0	368	1	235
Outcomes vs Current Uniform Screening (FIT-20/20/20)	MISCAN	male	FIT-10/10/30	-2.5	-0.1	388	1	242
Outcomes vs Current Uniform Screening (FIT-20/20/20)	MISCAN	male	FIT-10/10/20	-3	-0.3	424	2	244
Outcomes vs Current Uniform Screening (FIT-20/20/20)	MISCAN	male	FIT-10/10/10	-4	-0.6	498	2	264
Outcomes vs Current Uniform Screening (FIT-20/20/20)	SimCRC	female	No Screening	54	26	-1779	-105	606
Outcomes vs Current Uniform Screening (FIT-20/20/20)	SimCRC	female	FIT-50/50/50	5.7	1.4	-564	-5	-194
Outcomes vs Current Uniform Screening (FIT-20/20/20)	SimCRC	female	FIT-50/50/40	5.4	1.3	-541	-5	-186
Outcomes vs Current Uniform Screening (FIT-20/20/20)	SimCRC	female	FIT-50/50/30	5	1.1	-504	-4	-175
Outcomes vs Current Uniform Screening (FIT-20/20/20)	SimCRC	female	FIT-50/50/20	4.2	0.8	-438	-4	-154
Outcomes vs Current Uniform Screening (FIT-20/20/20)	SimCRC	female	FIT-50/50/10	2.4	0.3	-285	-3	-104
Outcomes vs Current Uniform Screening (FIT-20/20/20)	SimCRC	female	FIT-50/40/50	5.3	1.3	-529	-4	-186
Outcomes vs Current Uniform Screening (FIT-20/20/20)	SimCRC	female	FIT-50/40/40	5	1.2	-507	-4	-179
Outcomes vs Current Uniform Screening (FIT-20/20/20)	SimCRC	female	FIT-50/40/30	4.6	1	-471	-4	-168
Outcomes vs Current Uniform Screening (FIT-20/20/20)	SimCRC	female	FIT-50/40/20	3.8	0.7	-407	-4	-147
Outcomes vs Current Uniform Screening (FIT-20/20/20)	SimCRC	female	FIT-50/40/10	2.1	0.2	-258	-3	-98
Outcomes vs Current Uniform Screening (FIT-20/20/20)	SimCRC	female	FIT-50/30/50	4.7	1.1	-475	-4	-173
Outcomes vs Current Uniform Screening (FIT-20/20/20)	SimCRC	female	FIT-50/30/40	4.4	1	-454	-4	-166
Outcomes vs Current Uniform Screening (FIT-20/20/20)	SimCRC	female	FIT-50/30/30	4	0.9	-420	-4	-155
Outcomes vs Current Uniform Screening (FIT-20/20/20)	SimCRC	female	FIT-50/30/20	3.3	0.6	-358	-3	-135
Outcomes vs Current Uniform Screening (FIT-20/20/20)	SimCRC	female	FIT-50/30/10	1.6	0.1	-216	-3	-88
Outcomes vs Current Uniform Screening (FIT-20/20/20)	SimCRC	female	FIT-50/20/50	3.6	0.9	-380	-3	-147
Outcomes vs Current Uniform Screening (FIT-20/20/20)	SimCRC	female	FIT-50/20/40	3.4	0.8	-360	-3	-141
Outcomes vs Current Uniform Screening (FIT-20/20/20)	SimCRC	female	FIT-50/20/30	3	0.6	-329	-3	-131
Outcomes vs Current Uniform Screening (FIT-20/20/20)	SimCRC	female	FIT-50/20/20	2.3	0.4	-272	-3	-112
Outcomes vs Current Uniform Screening (FIT-20/20/20)	SimCRC	female	FIT-50/20/10	0.8	0	-141	-2	-67
Outcomes vs Current Uniform Screening (FIT-20/20/20)	SimCRC	female	FIT-50/10/50	1.3	0.4	-175	-2	-82
Outcomes vs Current Uniform Screening (FIT-20/20/20)	SimCRC	female	FIT-50/10/40	1.2	0.3	-159	-2	-77
Outcomes vs Current Uniform Screening (FIT-20/20/20)	SimCRC	female	FIT-50/10/30	0.9	0.2	-133	-2	-68
Outcomes vs Current Uniform Screening (FIT-20/20/20)	SimCRC	female	FIT-50/10/20	0.4	0	-86	-2	-50
Outcomes vs Current Uniform Screening (FIT-20/20/20)	SimCRC	female	FIT-50/10/10	-0.8	-0.3	24	-2	-11
Outcomes vs Current Uniform Screening (FIT-20/20/20)	SimCRC	female	FIT-40/50/50	5.1	1.2	-506	-4	-178
Outcomes vs Current Uniform Screening (FIT-20/20/20)	SimCRC	female	FIT-40/50/40	4.8	1.1	-483	-4	-171
Outcomes vs Current Uniform Screening (FIT-20/20/20)	SimCRC	female	FIT-40/50/30	4.4	1	-446	-4	-160
Outcomes vs Current Uniform Screening (FIT-20/20/20)	SimCRC	female	FIT-40/50/20	3.6	0.7	-380	-3	-138
Outcomes vs Current Uniform Screening (FIT-20/20/20)	SimCRC	female	FIT-40/50/10	1.8	0.2	-228	-2	-88
Outcomes vs Current Uniform Screening (FIT-20/20/20)	SimCRC	female	FIT-40/40/50	4.7	1.1	-472	-4	-170
Outcomes vs Current Uniform Screening (FIT-20/20/20)	SimCRC	female	FIT-40/40/40	4.4	1	-450	-3	-163
Outcomes vs Current Uniform Screening (FIT-20/20/20)	SimCRC	female	FIT-40/40/30	4	0.9	-414	-3	-152
Outcomes vs Current Uniform Screening (FIT-20/20/20)	SimCRC	female	FIT-40/40/20	3.3	0.6	-350	-3	-131
Outcomes vs Current Uniform Screening (FIT-20/20/20)	SimCRC	female	FIT-40/40/10	1.5	0.1	-202	-2	-82
Outcomes vs Current Uniform Screening (FIT-20/20/20)	SimCRC	female	FIT-40/30/50	4.1	1	-419	-3	-157
Outcomes vs Current Uniform Screening (FIT-20/20/20)	SimCRC	female	FIT-40/30/40	3.8	0.9	-398	-3	-150
Outcomes vs Current Uniform Screening (FIT-20/20/20)	SimCRC	female	FIT-40/30/30	3.5	0.7	-364	-3	-139
Outcomes vs Current Uniform Screening (FIT-20/20/20)	SimCRC	female	FIT-40/30/20	2.7	0.5	-303	-3	-119
Outcomes vs Current Uniform Screening (FIT-20/20/20)	SimCRC	female	FIT-40/30/10	1.1	0	-161	-2	-72
Outcomes vs Current Uniform Screening (FIT-20/20/20)	SimCRC	female	FIT-40/20/50	3	0.7	-325	-3	-131
Outcomes vs Current Uniform Screening (FIT-20/20/20)	SimCRC	female	FIT-40/20/40	2.8	0.7	-306	-3	-124
Outcomes vs Current Uniform Screening (FIT-20/20/20)	SimCRC	female	FIT-40/20/30	2.5	0.5	-275	-2	-114
Outcomes vs Current Uniform Screening (FIT-20/20/20)	SimCRC	female	FIT-40/20/20	1.8	0.3	-218	-2	-95
Outcomes vs Current Uniform Screening (FIT-20/20/20)	SimCRC	female	FIT-40/20/10	0.3	-0.1	-88	-2	-50
Outcomes vs Current Uniform Screening (FIT-20/20/20)	SimCRC	female	FIT-40/10/50	0.9	0.3	-124	-2	-66
Outcomes vs Current Uniform Screening (FIT-20/20/20)	SimCRC	female	FIT-40/10/40	0.7	0.2	-108	-2	-61
Outcomes vs Current Uniform Screening (FIT-20/20/20)	SimCRC	female	FIT-40/10/30	0.4	0.1	-82	-1	-51
Outcomes vs Current Uniform Screening (FIT-20/20/20)	SimCRC	female	FIT-40/10/20	0	-0.1	-35	-1	-34
Outcomes vs Current Uniform Screening (FIT-20/20/20)	SimCRC	female	FIT-40/10/10	-1.2	-0.4	74	-1	6
Outcomes vs Current Uniform Screening (FIT-20/20/20)	SimCRC	female	FIT-30/50/50	4.2	1.1	-419	-3	-147
Outcomes vs Current Uniform Screening (FIT-20/20/20)	SimCRC	female	FIT-30/50/40	4	1	-396	-3	-140
Outcomes vs Current Uniform Screening (FIT-20/20/20)	SimCRC	female	FIT-30/50/30	3.6	0.8	-360	-3	-129
Outcomes vs Current Uniform Screening (FIT-20/20/20)	SimCRC	female	FIT-30/50/20	2.8	0.6	-294	-2	-107
Outcomes vs Current Uniform Screening (FIT-20/20/20)	SimCRC	female	FIT-30/50/10	1.1	0	-144	-1	-56
Outcomes vs Current Uniform Screening (FIT-20/20/20)	SimCRC	female	FIT-30/40/50	3.9	1	-386	-3	-139
Outcomes vs Current Uniform Screening (FIT-20/20/20)	SimCRC	female	FIT-30/40/40	3.6	0.9	-364	-3	-132
Outcomes vs Current Uniform Screening (FIT-20/20/20)	SimCRC	female	FIT-30/40/30	3.2	0.7	-329	-2	-121
Outcomes vs Current Uniform Screening (FIT-20/20/20)	SimCRC	female	FIT-30/40/20	2.5	0.5	-265	-2	-100
Outcomes vs Current Uniform Screening (FIT-20/20/20)	SimCRC	female	FIT-30/40/10	0.8	0	-118	-1	-50
Outcomes vs Current Uniform Screening (FIT-20/20/20)	SimCRC	female	FIT-30/30/50	3.3	0.8	-335	-2	-126
Outcomes vs Current Uniform Screening (FIT-20/20/20)	SimCRC	female	FIT-30/30/40	3.1	0.7	-314	-2	-119
Outcomes vs Current Uniform Screening (FIT-20/20/20)	SimCRC	female	FIT-30/30/30	2.7	0.6	-280	-2	-108
Outcomes vs Current Uniform Screening (FIT-20/20/20)	SimCRC	female	FIT-30/30/20	2	0.4	-219	-2	-87
Outcomes vs Current Uniform Screening (FIT-20/20/20)	SimCRC	female	FIT-30/30/10	0.4	-0.1	-79	-1	-40
Outcomes vs Current Uniform Screening (FIT-20/20/20)	SimCRC	female	FIT-30/20/50	2.3	0.6	-244	-2	-99
Outcomes vs Current Uniform Screening (FIT-20/20/20)	SimCRC	female	FIT-30/20/40	2.1	0.5	-224	-2	-93
Outcomes vs Current Uniform Screening (FIT-20/20/20)	SimCRC	female	FIT-30/20/30	1.7	0.4	-194	-1	-83
Outcomes vs Current Uniform Screening (FIT-20/20/20)	SimCRC	female	FIT-30/20/20	1.1	0.2	-137	-1	-63
Outcomes vs Current Uniform Screening (FIT-20/20/20)	SimCRC	female	FIT-30/20/10	-0.3	-0.3	-8	-1	-19
Outcomes vs Current Uniform Screening (FIT-20/20/20)	SimCRC	female	FIT-30/10/50	0.2	0.2	-48	-1	-34
Outcomes vs Current Uniform Screening (FIT-20/20/20)	SimCRC	female	FIT-30/10/40	0.1	0.1	-32	-1	-29
Outcomes vs Current Uniform Screening (FIT-20/20/20)	SimCRC	female	FIT-30/10/30	-0.2	0	-6	-1	-19
Outcomes vs Current Uniform Screening (FIT-20/20/20)	SimCRC	female	FIT-30/10/20	-0.7	-0.2	40	0	-2
Outcomes vs Current Uniform Screening (FIT-20/20/20)	SimCRC	female	FIT-30/10/10	-1.8	-0.5	149	0	38
Outcomes vs Current Uniform Screening (FIT-20/20/20)	SimCRC	female	FIT-20/50/50	2.9	0.8	-271	-2	-86
Outcomes vs Current Uniform Screening (FIT-20/20/20)	SimCRC	female	FIT-20/50/40	2.7	0.7	-249	-1	-78
Outcomes vs Current Uniform Screening (FIT-20/20/20)	SimCRC	female	FIT-20/50/30	2.3	0.6	-213	-1	-66
Outcomes vs Current Uniform Screening (FIT-20/20/20)	SimCRC	female	FIT-20/50/20	1.5	0.3	-149	-1	-45
Outcomes vs Current Uniform Screening (FIT-20/20/20)	SimCRC	female	FIT-20/50/10	-0.1	-0.2	0	0	7
Outcomes vs Current Uniform Screening (FIT-20/20/20)	SimCRC	female	FIT-20/40/50	2.6	0.7	-240	-1	-77
Outcomes vs Current Uniform Screening (FIT-20/20/20)	SimCRC	female	FIT-20/40/40	2.3	0.7	-219	-1	-70
Outcomes vs Current Uniform Screening (FIT-20/20/20)	SimCRC	female	FIT-20/40/30	1.9	0.5	-184	-1	-58
Outcomes vs Current Uniform Screening (FIT-20/20/20)	SimCRC	female	FIT-20/40/20	1.2	0.3	-121	-1	-37
Outcomes vs Current Uniform Screening (FIT-20/20/20)	SimCRC	female	FIT-20/40/10	-0.4	-0.2	24	0	13
Outcomes vs Current Uniform Screening (FIT-20/20/20)	SimCRC	female	FIT-20/30/50	2	0.6	-191	-1	-63
Outcomes vs Current Uniform Screening (FIT-20/20/20)	SimCRC	female	FIT-20/30/40	1.8	0.5	-171	-1	-56
Outcomes vs Current Uniform Screening (FIT-20/20/20)	SimCRC	female	FIT-20/30/30	1.4	0.4	-138	-1	-45
Outcomes vs Current Uniform Screening (FIT-20/20/20)	SimCRC	female	FIT-20/30/20	0.8	0.2	-77	0	-25
Outcomes vs Current Uniform Screening (FIT-20/20/20)	SimCRC	female	FIT-20/30/10	-0.8	-0.3	61	0	24
Outcomes vs Current Uniform Screening (FIT-20/20/20)	SimCRC	female	FIT-20/20/50	1.1	0.4	-105	-1	-37
Outcomes vs Current Uniform Screening (FIT-20/20/20)	SimCRC	female	FIT-20/20/40	0.9	0.3	-86	0	-30
Outcomes vs Current Uniform Screening (FIT-20/20/20)	SimCRC	female	FIT-20/20/30	0.6	0.2	-56	0	-20
Outcomes vs Current Uniform Screening (FIT-20/20/20)	SimCRC	female	FIT-20/20/20	0	0	0	0	0
Outcomes vs Current Uniform Screening (FIT-20/20/20)	SimCRC	female	FIT-20/20/10	-1.4	-0.4	128	1	45
Outcomes vs Current Uniform Screening (FIT-20/20/20)	SimCRC	female	FIT-20/10/50	-0.8	0	82	0	28
Outcomes vs Current Uniform Screening (FIT-20/20/20)	SimCRC	female	FIT-20/10/40	-0.9	-0.1	98	0	34
Outcomes vs Current Uniform Screening (FIT-20/20/20)	SimCRC	female	FIT-20/10/30	-1.2	-0.2	123	1	44
Outcomes vs Current Uniform Screening (FIT-20/20/20)	SimCRC	female	FIT-20/10/20	-1.6	-0.3	169	1	61
Outcomes vs Current Uniform Screening (FIT-20/20/20)	SimCRC	female	FIT-20/10/10	-2.7	-0.7	277	1	102
Outcomes vs Current Uniform Screening (FIT-20/20/20)	SimCRC	female	FIT-10/50/50	0.4	0.4	34	1	73
Outcomes vs Current Uniform Screening (FIT-20/20/20)	SimCRC	female	FIT-10/50/40	0.2	0.3	56	1	81
Outcomes vs Current Uniform Screening (FIT-20/20/20)	SimCRC	female	FIT-10/50/30	-0.2	0.2	91	1	93
Outcomes vs Current Uniform Screening (FIT-20/20/20)	SimCRC	female	FIT-10/50/20	-0.8	0	154	1	115
Outcomes vs Current Uniform Screening (FIT-20/20/20)	SimCRC	female	FIT-10/50/10	-2.4	-0.5	298	2	168
Outcomes vs Current Uniform Screening (FIT-20/20/20)	SimCRC	female	FIT-10/40/50	0.2	0.3	62	1	81
Outcomes vs Current Uniform Screening (FIT-20/20/20)	SimCRC	female	FIT-10/40/40	-0.1	0.2	83	1	89
Outcomes vs Current Uniform Screening (FIT-20/20/20)	SimCRC	female	FIT-10/40/30	-0.4	0.1	117	1	101
Outcomes vs Current Uniform Screening (FIT-20/20/20)	SimCRC	female	FIT-10/40/20	-1.1	-0.1	179	1	123
Outcomes vs Current Uniform Screening (FIT-20/20/20)	SimCRC	female	FIT-10/40/10	-2.5	-0.6	319	2	174
Outcomes vs Current Uniform Screening (FIT-20/20/20)	SimCRC	female	FIT-10/30/50	-0.3	0.2	106	1	96
Outcomes vs Current Uniform Screening (FIT-20/20/20)	SimCRC	female	FIT-10/30/40	-0.5	0.1	126	1	103
Outcomes vs Current Uniform Screening (FIT-20/20/20)	SimCRC	female	FIT-10/30/30	-0.8	0	158	1	114
Outcomes vs Current Uniform Screening (FIT-20/20/20)	SimCRC	female	FIT-10/30/20	-1.4	-0.2	217	2	136
Outcomes vs Current Uniform Screening (FIT-20/20/20)	SimCRC	female	FIT-10/30/10	-2.8	-0.6	352	2	185
Outcomes vs Current Uniform Screening (FIT-20/20/20)	SimCRC	female	FIT-10/20/50	-1	0	183	1	123
Outcomes vs Current Uniform Screening (FIT-20/20/20)	SimCRC	female	FIT-10/20/40	-1.2	0	202	1	129
Outcomes vs Current Uniform Screening (FIT-20/20/20)	SimCRC	female	FIT-10/20/30	-1.5	-0.1	232	2	140
Outcomes vs Current Uniform Screening (FIT-20/20/20)	SimCRC	female	FIT-10/20/20	-2.1	-0.3	287	2	160
Outcomes vs Current Uniform Screening (FIT-20/20/20)	SimCRC	female	FIT-10/20/10	-3.4	-0.7	412	2	207
Outcomes vs Current Uniform Screening (FIT-20/20/20)	SimCRC	female	FIT-10/10/50	-2.6	-0.3	353	2	187
Outcomes vs Current Uniform Screening (FIT-20/20/20)	SimCRC	female	FIT-10/10/40	-2.7	-0.4	368	2	193
Outcomes vs Current Uniform Screening (FIT-20/20/20)	SimCRC	female	FIT-10/10/30	-3	-0.5	394	2	202
Outcomes vs Current Uniform Screening (FIT-20/20/20)	SimCRC	female	FIT-10/10/20	-3.4	-0.6	439	2	220
Outcomes vs Current Uniform Screening (FIT-20/20/20)	SimCRC	female	FIT-10/10/10	-4.4	-0.9	545	3	262
Outcomes vs Current Uniform Screening (FIT-20/20/20)	SimCRC	male	No Screening	65.9	31.7	-2019	-122	982
Outcomes vs Current Uniform Screening (FIT-20/20/20)	SimCRC	male	FIT-50/50/50	6	1.4	-582	-5	-218
Outcomes vs Current Uniform Screening (FIT-20/20/20)	SimCRC	male	FIT-50/50/40	5.7	1.3	-559	-5	-212
Outcomes vs Current Uniform Screening (FIT-20/20/20)	SimCRC	male	FIT-50/50/30	5.2	1.1	-523	-4	-203
Outcomes vs Current Uniform Screening (FIT-20/20/20)	SimCRC	male	FIT-50/50/20	4.3	0.8	-459	-4	-185
Outcomes vs Current Uniform Screening (FIT-20/20/20)	SimCRC	male	FIT-50/50/10	2.5	0.2	-322	-3	-144
Outcomes vs Current Uniform Screening (FIT-20/20/20)	SimCRC	male	FIT-50/40/50	5.5	1.3	-546	-4	-211
Outcomes vs Current Uniform Screening (FIT-20/20/20)	SimCRC	male	FIT-50/40/40	5.2	1.2	-523	-4	-205
Outcomes vs Current Uniform Screening (FIT-20/20/20)	SimCRC	male	FIT-50/40/30	4.7	1	-488	-4	-196
Outcomes vs Current Uniform Screening (FIT-20/20/20)	SimCRC	male	FIT-50/40/20	3.9	0.7	-426	-4	-179
Outcomes vs Current Uniform Screening (FIT-20/20/20)	SimCRC	male	FIT-50/40/10	2.1	0.2	-295	-3	-138
Outcomes vs Current Uniform Screening (FIT-20/20/20)	SimCRC	male	FIT-50/30/50	4.8	1.2	-490	-4	-198
Outcomes vs Current Uniform Screening (FIT-20/20/20)	SimCRC	male	FIT-50/30/40	4.5	1	-469	-4	-193
Outcomes vs Current Uniform Screening (FIT-20/20/20)	SimCRC	male	FIT-50/30/30	4.1	0.9	-435	-4	-184
Outcomes vs Current Uniform Screening (FIT-20/20/20)	SimCRC	male	FIT-50/30/20	3.3	0.6	-377	-3	-167
Outcomes vs Current Uniform Screening (FIT-20/20/20)	SimCRC	male	FIT-50/30/10	1.6	0.1	-252	-3	-128
Outcomes vs Current Uniform Screening (FIT-20/20/20)	SimCRC	male	FIT-50/20/50	3.7	0.9	-394	-3	-171
Outcomes vs Current Uniform Screening (FIT-20/20/20)	SimCRC	male	FIT-50/20/40	3.4	0.8	-375	-3	-166
Outcomes vs Current Uniform Screening (FIT-20/20/20)	SimCRC	male	FIT-50/20/30	3	0.6	-344	-3	-157
Outcomes vs Current Uniform Screening (FIT-20/20/20)	SimCRC	male	FIT-50/20/20	2.3	0.4	-292	-3	-142
Outcomes vs Current Uniform Screening (FIT-20/20/20)	SimCRC	male	FIT-50/20/10	0.9	-0.1	-178	-2	-105
Outcomes vs Current Uniform Screening (FIT-20/20/20)	SimCRC	male	FIT-50/10/50	1.6	0.5	-201	-3	-103
Outcomes vs Current Uniform Screening (FIT-20/20/20)	SimCRC	male	FIT-50/10/40	1.4	0.4	-186	-3	-98
Outcomes vs Current Uniform Screening (FIT-20/20/20)	SimCRC	male	FIT-50/10/30	1.1	0.3	-161	-2	-91
Outcomes vs Current Uniform Screening (FIT-20/20/20)	SimCRC	male	FIT-50/10/20	0.6	0.1	-118	-2	-76
Outcomes vs Current Uniform Screening (FIT-20/20/20)	SimCRC	male	FIT-50/10/10	-0.5	-0.3	-24	-2	-44
Outcomes vs Current Uniform Screening (FIT-20/20/20)	SimCRC	male	FIT-40/50/50	5.4	1.3	-518	-4	-195
Outcomes vs Current Uniform Screening (FIT-20/20/20)	SimCRC	male	FIT-40/50/40	5.1	1.2	-495	-4	-189
Outcomes vs Current Uniform Screening (FIT-20/20/20)	SimCRC	male	FIT-40/50/30	4.5	1	-458	-3	-180
Outcomes vs Current Uniform Screening (FIT-20/20/20)	SimCRC	male	FIT-40/50/20	3.7	0.7	-395	-3	-163
Outcomes vs Current Uniform Screening (FIT-20/20/20)	SimCRC	male	FIT-40/50/10	1.9	0.1	-259	-2	-121
Outcomes vs Current Uniform Screening (FIT-20/20/20)	SimCRC	male	FIT-40/40/50	4.9	1.2	-482	-4	-188
Outcomes vs Current Uniform Screening (FIT-20/20/20)	SimCRC	male	FIT-40/40/40	4.6	1.1	-460	-3	-182
Outcomes vs Current Uniform Screening (FIT-20/20/20)	SimCRC	male	FIT-40/40/30	4.1	0.9	-425	-3	-174
Outcomes vs Current Uniform Screening (FIT-20/20/20)	SimCRC	male	FIT-40/40/20	3.3	0.6	-363	-3	-156
Outcomes vs Current Uniform Screening (FIT-20/20/20)	SimCRC	male	FIT-40/40/10	1.6	0	-232	-2	-115
Outcomes vs Current Uniform Screening (FIT-20/20/20)	SimCRC	male	FIT-40/30/50	4.2	1	-427	-3	-175
Outcomes vs Current Uniform Screening (FIT-20/20/20)	SimCRC	male	FIT-40/30/40	4	0.9	-406	-3	-170
Outcomes vs Current Uniform Screening (FIT-20/20/20)	SimCRC	male	FIT-40/30/30	3.5	0.7	-373	-3	-161
Outcomes vs Current Uniform Screening (FIT-20/20/20)	SimCRC	male	FIT-40/30/20	2.7	0.5	-315	-2	-144
Outcomes vs Current Uniform Screening (FIT-20/20/20)	SimCRC	male	FIT-40/30/10	1.1	0	-191	-2	-105
Outcomes vs Current Uniform Screening (FIT-20/20/20)	SimCRC	male	FIT-40/20/50	3.1	0.8	-333	-3	-148
Outcomes vs Current Uniform Screening (FIT-20/20/20)	SimCRC	male	FIT-40/20/40	2.9	0.7	-314	-3	-143
Outcomes vs Current Uniform Screening (FIT-20/20/20)	SimCRC	male	FIT-40/20/30	2.5	0.5	-284	-2	-135
Outcomes vs Current Uniform Screening (FIT-20/20/20)	SimCRC	male	FIT-40/20/20	1.8	0.3	-232	-2	-119
Outcomes vs Current Uniform Screening (FIT-20/20/20)	SimCRC	male	FIT-40/20/10	0.4	-0.2	-119	-1	-82
Outcomes vs Current Uniform Screening (FIT-20/20/20)	SimCRC	male	FIT-40/10/50	1.2	0.4	-145	-2	-80
Outcomes vs Current Uniform Screening (FIT-20/20/20)	SimCRC	male	FIT-40/10/40	1	0.3	-130	-2	-75
Outcomes vs Current Uniform Screening (FIT-20/20/20)	SimCRC	male	FIT-40/10/30	0.6	0.2	-105	-2	-68
Outcomes vs Current Uniform Screening (FIT-20/20/20)	SimCRC	male	FIT-40/10/20	0.1	0	-62	-1	-54
Outcomes vs Current Uniform Screening (FIT-20/20/20)	SimCRC	male	FIT-40/10/10	-0.9	-0.4	31	-1	-21
Outcomes vs Current Uniform Screening (FIT-20/20/20)	SimCRC	male	FIT-30/50/50	4.5	1.1	-422	-3	-156
Outcomes vs Current Uniform Screening (FIT-20/20/20)	SimCRC	male	FIT-30/50/40	4.2	1	-400	-3	-150
Outcomes vs Current Uniform Screening (FIT-20/20/20)	SimCRC	male	FIT-30/50/30	3.7	0.8	-364	-2	-141
Outcomes vs Current Uniform Screening (FIT-20/20/20)	SimCRC	male	FIT-30/50/20	2.8	0.5	-301	-2	-123
Outcomes vs Current Uniform Screening (FIT-20/20/20)	SimCRC	male	FIT-30/50/10	1.1	0	-167	-1	-81
Outcomes vs Current Uniform Screening (FIT-20/20/20)	SimCRC	male	FIT-30/40/50	4.1	1	-388	-3	-149
Outcomes vs Current Uniform Screening (FIT-20/20/20)	SimCRC	male	FIT-30/40/40	3.8	0.9	-366	-2	-143
Outcomes vs Current Uniform Screening (FIT-20/20/20)	SimCRC	male	FIT-30/40/30	3.3	0.7	-331	-2	-134
Outcomes vs Current Uniform Screening (FIT-20/20/20)	SimCRC	male	FIT-30/40/20	2.4	0.4	-271	-2	-116
Outcomes vs Current Uniform Screening (FIT-20/20/20)	SimCRC	male	FIT-30/40/10	0.8	-0.1	-141	-1	-75
Outcomes vs Current Uniform Screening (FIT-20/20/20)	SimCRC	male	FIT-30/30/50	3.4	0.9	-335	-2	-135
Outcomes vs Current Uniform Screening (FIT-20/20/20)	SimCRC	male	FIT-30/30/40	3.1	0.8	-314	-2	-130
Outcomes vs Current Uniform Screening (FIT-20/20/20)	SimCRC	male	FIT-30/30/30	2.7	0.6	-282	-2	-121
Outcomes vs Current Uniform Screening (FIT-20/20/20)	SimCRC	male	FIT-30/30/20	1.9	0.3	-224	-2	-104
Outcomes vs Current Uniform Screening (FIT-20/20/20)	SimCRC	male	FIT-30/30/10	0.4	-0.2	-102	-1	-64
Outcomes vs Current Uniform Screening (FIT-20/20/20)	SimCRC	male	FIT-30/20/50	2.4	0.7	-245	-2	-108
Outcomes vs Current Uniform Screening (FIT-20/20/20)	SimCRC	male	FIT-30/20/40	2.1	0.6	-226	-2	-103
Outcomes vs Current Uniform Screening (FIT-20/20/20)	SimCRC	male	FIT-30/20/30	1.7	0.4	-196	-1	-94
Outcomes vs Current Uniform Screening (FIT-20/20/20)	SimCRC	male	FIT-30/20/20	1	0.2	-144	-1	-78
Outcomes vs Current Uniform Screening (FIT-20/20/20)	SimCRC	male	FIT-30/20/10	-0.3	-0.3	-32	-1	-41
Outcomes vs Current Uniform Screening (FIT-20/20/20)	SimCRC	male	FIT-30/10/50	0.5	0.3	-62	-1	-41
Outcomes vs Current Uniform Screening (FIT-20/20/20)	SimCRC	male	FIT-30/10/40	0.3	0.2	-47	-1	-36
Outcomes vs Current Uniform Screening (FIT-20/20/20)	SimCRC	male	FIT-30/10/30	0	0.1	-23	-1	-29
Outcomes vs Current Uniform Screening (FIT-20/20/20)	SimCRC	male	FIT-30/10/20	-0.5	-0.1	20	0	-15
Outcomes vs Current Uniform Screening (FIT-20/20/20)	SimCRC	male	FIT-30/10/10	-1.6	-0.5	112	0	18
Outcomes vs Current Uniform Screening (FIT-20/20/20)	SimCRC	male	FIT-20/50/50	3.2	0.9	-267	-2	-79
Outcomes vs Current Uniform Screening (FIT-20/20/20)	SimCRC	male	FIT-20/50/40	2.9	0.8	-244	-1	-73
Outcomes vs Current Uniform Screening (FIT-20/20/20)	SimCRC	male	FIT-20/50/30	2.4	0.6	-209	-1	-64
Outcomes vs Current Uniform Screening (FIT-20/20/20)	SimCRC	male	FIT-20/50/20	1.6	0.3	-147	-1	-45
Outcomes vs Current Uniform Screening (FIT-20/20/20)	SimCRC	male	FIT-20/50/10	-0.1	-0.2	-16	0	-3
Outcomes vs Current Uniform Screening (FIT-20/20/20)	SimCRC	male	FIT-20/40/50	2.8	0.8	-234	-1	-71
Outcomes vs Current Uniform Screening (FIT-20/20/20)	SimCRC	male	FIT-20/40/40	2.5	0.7	-212	-1	-66
Outcomes vs Current Uniform Screening (FIT-20/20/20)	SimCRC	male	FIT-20/40/30	2	0.5	-178	-1	-56
Outcomes vs Current Uniform Screening (FIT-20/20/20)	SimCRC	male	FIT-20/40/20	1.2	0.2	-119	-1	-38
Outcomes vs Current Uniform Screening (FIT-20/20/20)	SimCRC	male	FIT-20/40/10	-0.3	-0.3	8	0	3
Outcomes vs Current Uniform Screening (FIT-20/20/20)	SimCRC	male	FIT-20/30/50	2.2	0.7	-184	-1	-58
Outcomes vs Current Uniform Screening (FIT-20/20/20)	SimCRC	male	FIT-20/30/40	1.9	0.6	-164	-1	-52
Outcomes vs Current Uniform Screening (FIT-20/20/20)	SimCRC	male	FIT-20/30/30	1.5	0.4	-132	-1	-43
Outcomes vs Current Uniform Screening (FIT-20/20/20)	SimCRC	male	FIT-20/30/20	0.8	0.2	-75	0	-26
Outcomes vs Current Uniform Screening (FIT-20/20/20)	SimCRC	male	FIT-20/30/10	-0.7	-0.3	45	0	14
Outcomes vs Current Uniform Screening (FIT-20/20/20)	SimCRC	male	FIT-20/20/50	1.3	0.5	-99	-1	-30
Outcomes vs Current Uniform Screening (FIT-20/20/20)	SimCRC	male	FIT-20/20/40	1	0.4	-81	0	-25
Outcomes vs Current Uniform Screening (FIT-20/20/20)	SimCRC	male	FIT-20/20/30	0.6	0.2	-51	0	-16
Outcomes vs Current Uniform Screening (FIT-20/20/20)	SimCRC	male	FIT-20/20/20	0	0	0	0	0
Outcomes vs Current Uniform Screening (FIT-20/20/20)	SimCRC	male	FIT-20/20/10	-1.3	-0.4	110	1	37
Outcomes vs Current Uniform Screening (FIT-20/20/20)	SimCRC	male	FIT-20/10/50	-0.5	0.1	73	0	35
Outcomes vs Current Uniform Screening (FIT-20/20/20)	SimCRC	male	FIT-20/10/40	-0.6	0	89	0	40
Outcomes vs Current Uniform Screening (FIT-20/20/20)	SimCRC	male	FIT-20/10/30	-0.9	-0.1	113	0	48
Outcomes vs Current Uniform Screening (FIT-20/20/20)	SimCRC	male	FIT-20/10/20	-1.4	-0.3	155	1	62
Outcomes vs Current Uniform Screening (FIT-20/20/20)	SimCRC	male	FIT-20/10/10	-2.5	-0.6	246	1	95
Outcomes vs Current Uniform Screening (FIT-20/20/20)	SimCRC	male	FIT-10/50/50	0.9	0.5	39	0	103
Outcomes vs Current Uniform Screening (FIT-20/20/20)	SimCRC	male	FIT-10/50/40	0.7	0.4	61	0	110
Outcomes vs Current Uniform Screening (FIT-20/20/20)	SimCRC	male	FIT-10/50/30	0.2	0.2	95	1	119
Outcomes vs Current Uniform Screening (FIT-20/20/20)	SimCRC	male	FIT-10/50/20	-0.5	0	154	1	139
Outcomes vs Current Uniform Screening (FIT-20/20/20)	SimCRC	male	FIT-10/50/10	-2	-0.5	280	2	181
Outcomes vs Current Uniform Screening (FIT-20/20/20)	SimCRC	male	FIT-10/40/50	0.6	0.4	68	0	112
Outcomes vs Current Uniform Screening (FIT-20/20/20)	SimCRC	male	FIT-10/40/40	0.4	0.3	89	1	118
Outcomes vs Current Uniform Screening (FIT-20/20/20)	SimCRC	male	FIT-10/40/30	-0.1	0.2	122	1	127
Outcomes vs Current Uniform Screening (FIT-20/20/20)	SimCRC	male	FIT-10/40/20	-0.8	-0.1	179	1	146
Outcomes vs Current Uniform Screening (FIT-20/20/20)	SimCRC	male	FIT-10/40/10	-2.2	-0.5	301	2	188
Outcomes vs Current Uniform Screening (FIT-20/20/20)	SimCRC	male	FIT-10/30/50	0.2	0.3	112	1	125
Outcomes vs Current Uniform Screening (FIT-20/20/20)	SimCRC	male	FIT-10/30/40	-0.1	0.2	132	1	131
Outcomes vs Current Uniform Screening (FIT-20/20/20)	SimCRC	male	FIT-10/30/30	-0.5	0.1	163	1	141
Outcomes vs Current Uniform Screening (FIT-20/20/20)	SimCRC	male	FIT-10/30/20	-1.2	-0.1	217	1	159
Outcomes vs Current Uniform Screening (FIT-20/20/20)	SimCRC	male	FIT-10/30/10	-2.5	-0.6	334	2	199
Outcomes vs Current Uniform Screening (FIT-20/20/20)	SimCRC	male	FIT-10/20/50	-0.6	0.2	187	1	153
Outcomes vs Current Uniform Screening (FIT-20/20/20)	SimCRC	male	FIT-10/20/40	-0.8	0.1	205	1	158
Outcomes vs Current Uniform Screening (FIT-20/20/20)	SimCRC	male	FIT-10/20/30	-1.2	-0.1	234	1	167
Outcomes vs Current Uniform Screening (FIT-20/20/20)	SimCRC	male	FIT-10/20/20	-1.8	-0.3	284	2	184
Outcomes vs Current Uniform Screening (FIT-20/20/20)	SimCRC	male	FIT-10/20/10	-3	-0.7	391	2	222
Outcomes vs Current Uniform Screening (FIT-20/20/20)	SimCRC	male	FIT-10/10/50	-2	-0.1	341	2	216
Outcomes vs Current Uniform Screening (FIT-20/20/20)	SimCRC	male	FIT-10/10/40	-2.2	-0.2	356	2	221
Outcomes vs Current Uniform Screening (FIT-20/20/20)	SimCRC	male	FIT-10/10/30	-2.5	-0.3	380	2	229
Outcomes vs Current Uniform Screening (FIT-20/20/20)	SimCRC	male	FIT-10/10/20	-2.9	-0.5	421	2	243
Outcomes vs Current Uniform Screening (FIT-20/20/20)	SimCRC	male	FIT-10/10/10	-3.9	-0.8	510	2	276
